# Supplementary material for: PTBP1-Mediated Alternative Splicing Regulates the Inflammatory Secretome and the Pro-tumorigenic Effects of Senescent Cells
Source: Cancer Cell. 2018 Jul 9;34(1):85–102.e9. doi: 10.1016/j.ccell.2018.06.007 (PMC6048363; doi:10.1016/j.ccell.2018.06.007)
Supplement: Table S2. Splicing Events Altered during OIS, Related to Figure 7 [file mmc2.xlsx]

## Sheet: Table S2
Table S2, related to Figure 7. Splicing events altered during OIS.
ID	GeneID	geneSymbol	chr	strand	exonStart_0base	exonEnd	2ndExonStart_0base	2ndExonEnd	upstreamES	upstreamEE	downstreamES	downstreamEE	ID.1	IC_SAMPLE_1	SC_SAMPLE_1	IC_SAMPLE_2	SC_SAMPLE_2	IncFormLen	SkipFormLen	PValue	FDR	IncLevel1	IncLevel2	IncLevelDifference
14215	ENSG00000151150	ANK3	10	-	61905725	61905779	N/A	N/A	61898274	61898845	61926581	61926633	14215	1,0,0	4,1,10	1,13,6	0,8,0	54	45	0.00252057	0.0448763	0.172,0.0,0.0	1.0,0.575,1.0	-0.801
25655	ENSG00000111305	GSG1	12	-	13242141	13242282	N/A	N/A	13241795	13241843	13243436	13243752	25655	19,6,0	37,17,27	5,5,6	0,0,2	168	41	0.00134785	0.0292676	0.111,0.079,0.0	1.0,1.0,0.423	-0.744
46666	ENSG00000233527	AC092295.7	19	+	37085057	37085201	N/A	N/A	37084747	37084833	37085343	37085610	46666	15,20,0	14,11,20	26,6,38	2,0,2	209	79	2.58418e-07	3.84451e-05	0.288,0.407,0.0	0.831,1.0,0.878	-0.671
1977	ENSG00000243477	NAT6	3	-	50335237	50335514	N/A	N/A	50334866	50335103	50336251	50336320	1977	6,5,13	4,14,13	21,28,8	0,0,2	325	62	0.00249559	0.0447344	0.222,0.064,0.16	1.0,1.0,0.433	-0.662
25653	ENSG00000111305	GSG1	12	-	13242141	13242210	N/A	N/A	13241671	13241843	13243436	13243752	25653	31,20,0	37,17,27	7,10,6	0,0,2	124	85	0.000334903	0.0105918	0.365,0.446,0.0	1.0,1.0,0.673	-0.621
49359	ENSG00000135540	NHSL1	6	-	138763119	138763251	N/A	N/A	138751529	138754817	138768137	138768330	49359	15,12,10	15,14,9	19,64,21	1,5,0	203	85	2.44271e-10	8.52812e-08	0.295,0.264,0.318	0.888,0.843,1.0	-0.618
36036	ENSG00000196597	ZNF782	9	-	99615134	99615351	N/A	N/A	99614228	99614287	99616369	99616770	36036	10,13,0	9,2,11	14,14,12	2,0,0	255	52	0.00253898	0.0451142	0.185,0.57,0.0	0.588,1.0,1.0	-0.611
21560	ENSG00000234456	MAGI2-AS3	7	+	79082902	79082971	N/A	N/A	79082473	79082507	79088162	79088315	21560	28,33,11	18,11,30	12,12,26	0,3,0	66	27	0.00114747	0.0262562	0.389,0.551,0.13	1.0,0.621,1.0	-0.517
40949	ENSG00000175582	RAB6A	11	-	73427295	73427407	N/A	N/A	73390698	73390765	73431890	73431944	40949	55,29,37	10,9,20	54,30,38	3,0,1	120	22	5.23684e-05	0.00263541	0.502,0.371,0.253	0.767,1.0,0.874	-0.505
56328	ENSG00000112290	WASF1	6	-	110499800	110499945	N/A	N/A	110448671	110448832	110500641	110500852	56328	25,45,0	30,37,21	12,13,29	4,1,9	216	85	0.000208766	0.00749343	0.247,0.324,0.0	0.541,0.836,0.559	-0.455
42581	ENSG00000166321	NUDT13	10	+	74885155	74885267	N/A	N/A	74884875	74885001	74886430	74886585	42581	8,12,25	8,14,10	9,22,17	1,0,4	183	85	0.00246671	0.0443014	0.317,0.285,0.537	0.807,1.0,0.664	-0.444
21109	ENSG00000184381	PLA2G6	22	-	38524275	38524437	N/A	N/A	38522377	38522456	38525460	38525569	21109	9,0,0	11,2,7	4,22,6	2,4,2	220	72	0.00116382	0.0264677	0.211,0.0,0.0	0.396,0.643,0.495	-0.441
9599	ENSG00000170954	ZNF415	19	-	53619565	53619686	N/A	N/A	53612944	53613161	53625914	53625996	9599	43,20,0	4,8,16	27,64,46	2,0,5	182	75	0.00274925	0.0476564	0.816,0.507,0.0	0.848,1.0,0.791	-0.439
30859	ENSG00000116922	C1orf109	1	-	38155887	38156110	N/A	N/A	38155309	38155558	38157701	38157914	30859	110,55,0	8,2,7	73,94,124	0,0,0	294	85	0.00124968	0.0278826	0.799,0.888,0.0	1.0,1.0,1.0	-0.438
21257	ENSG00000147121	ZNF673	X	+	46330576	46330620	N/A	N/A	46322632	46322743	46332184	46334073	21257	4,6,14	42,31,24	23,14,21	10,8,17	74	85	3.79319e-06	0.000342445	0.099,0.182,0.401	0.725,0.668,0.587	-0.433
57606	ENSG00000082458	DLG3	X	+	69675636	69675952	N/A	N/A	69674956	69675113	69698999	69699114	57606	0,0,0	41,66,5	2,4,18	5,0,16	387	85	3.39673e-05	0.00190935	0.0,0.0,0.0	0.081,1.0,0.198	-0.426
7184	ENSG00000165219	GAPVD1	9	+	128057736	128057853	N/A	N/A	128031214	128031263	128061168	128061385	7184	40,8,0	11,10,17	24,37,14	8,2,2	145	42	0.00175338	0.0349331	0.513,0.188,0.0	0.465,0.843,0.67	-0.426
53018	ENSG00000213918	DNASE1	16	+	3705849	3705938	N/A	N/A	3705373	3705521	3706102	3706186	53018	8,10,0	25,16,49	12,10,9	9,2,4	156	77	4.66058e-06	0.000406693	0.136,0.236,0.0	0.397,0.712,0.526	-0.421
1074	ENSG00000198556	ZNF789	7	+	99082830	99082991	N/A	N/A	99081652	99081766	99084098	99084423	1074	1,1,0	23,16,46	5,9,0	5,0,2	232	85	0.000524458	0.0148995	0.016,0.022,0.0	0.268,1.0,0.0	-0.41
21448	ENSG00000185340	GAS2L1	22	+	29702984	29703143	N/A	N/A	29702607	29702759	29704076	29704510	21448	33,21,10	2,10,4	28,31,166	0,0,0	230	85	5.1275e-06	0.000434796	0.859,0.437,0.48	1.0,1.0,1.0	-0.408
35708	ENSG00000251474	RPL32P3	3	-	129115059	129115263	N/A	N/A	129112477	129112638	129115882	129115983	35708	29,25,15	21,17,13	21,32,38	3,2,9	275	85	7.1171e-05	0.00333385	0.299,0.313,0.263	0.684,0.832,0.566	-0.402
45913	ENSG00000157106	SMG1	16	-	18911308	18911366	N/A	N/A	18908122	18908278	18937271	18937480	45913	16,12,16	19,23,40	17,16,28	9,0,19	102	85	0.00185073	0.0361159	0.412,0.303,0.25	0.612,1.0,0.551	-0.399
6852	ENSG00000079805	DNM2	19	+	10919244	10919256	N/A	N/A	10916591	10916643	10922939	10923053	6852	5,7,1	190,159,86	17,15,10	78,89,92	5	45	6.32656e-06	0.000508584	0.191,0.284,0.095	0.662,0.603,0.495	-0.397
56569	ENSG00000197892	KIF13B	8	-	29107501	29107601	N/A	N/A	29102862	29102956	29120496	29120579	56569	5,1,0	36,9,9	31,32,29	18,17,25	162	76	8.9212e-10	2.78791e-07	0.061,0.05,0.0	0.447,0.469,0.352	-0.386
742	ENSG00000118473	SGIP1	1	+	67161116	67161176	N/A	N/A	67155872	67155999	67184976	67185088	742	37,11,33	47,37,46	33,59,41	16,14,15	106	85	1.12536e-07	1.88352e-05	0.387,0.193,0.365	0.623,0.772,0.687	-0.379
18090	ENSG00000039560	RAI14	5	+	34813678	34813765	N/A	N/A	34812284	34812313	34814687	34814774	18090	325280358	203174166	10069251098	120,96,120	92	17	0	0	0.228,0.229,0.285	0.608,0.64,0.628	-0.378
61452	ENSG00000168096	ANKS3	16	-	4776979	4777178	N/A	N/A	4776659	4776781	4779980	4780152	61452	53,72,14	15,18,15	111,92,80	8,9,6	270	85	9.03593e-05	0.00401389	0.527,0.557,0.227	0.814,0.763,0.808	-0.358
31032	ENSG00000231312	AC007246.3	2	+	39815588	39815707	N/A	N/A	39745815	39745851	39826505	39826679	31032	0,3,0	22,28,8	20,10,9	10,1,16	134	29	8.70846e-06	0.000660719	0.0,0.023,0.0	0.302,0.684,0.109	-0.357
33465	ENSG00000196123	KIAA0895L	16	-	67215460	67215600	N/A	N/A	67213943	67214569	67217164	67217855	33465	42,74,0	30,55,21	59,53,76	23,5,37	211	85	0.00214733	0.0402141	0.361,0.351,0.0	0.508,0.81,0.453	-0.353
33334	ENSG00000152683	SLC30A6	2	+	32422386	32422461	N/A	N/A	32418957	32419052	32422775	32422895	33334	11,8,8	18,23,8	19,11,14	7,2,9	136	85	0.00158812	0.0326598	0.276,0.179,0.385	0.629,0.775,0.493	-0.352
6604	ENSG00000162929	KIAA1841	2	+	61386452	61386574	N/A	N/A	61384996	61385147	61389976	61390090	6604	23,32,0	25,23,32	14,45,16	6,5,10	193	85	0.00100687	0.0240101	0.288,0.38,0.0	0.507,0.799,0.413	-0.35
13663	ENSG00000166435	XRRA1	11	-	74554898	74555004	N/A	N/A	74551954	74554498	74555212	74555328	13663	33,35,9	17,7,12	33,100,45	7,4,3	177	85	0.000891855	0.021983	0.482,0.706,0.265	0.694,0.923,0.878	-0.347
40735	ENSG00000137501	SYTL2	11	-	85422155	85422275	N/A	N/A	85420373	85420543	85425455	85425550	40735	131108151	130145165	223108175	51,33,46	191	85	0	0	0.31,0.249,0.289	0.661,0.593,0.629	-0.345
41963	ENSG00000086666	ZFAND6	15	+	80390757	80390920	N/A	N/A	80364924	80364989	80412669	80412747	41963	144,160,79	70,68,63	88,95,126	30,5,12	193	44	0.000333365	0.010558	0.319,0.349,0.222	0.401,0.812,0.705	-0.343
22447	ENSG00000166169	POLL	10	-	103344358	103344477	N/A	N/A	103343264	103343438	103344634	103344676	22447	40,45,14	9,16,2	48,61,66	1,0,8	140	35	0.0014339	0.030441	0.526,0.413,0.636	0.923,1.0,0.673	-0.34
22252	ENSG00000083168	KAT6A	8	-	41907093	41907225	N/A	N/A	41905895	41906820	41909418	41909505	22252	69,91,26	42,50,51	94,96,120	17,19,27	198	80	5.78589e-07	7.32465e-05	0.399,0.424,0.171	0.691,0.671,0.642	-0.337
12178	ENSG00000144320	KIAA1715	2	-	176858861	176859008	N/A	N/A	176857908	176857951	176860285	176860374	12178	5,3,0	18,37,12	12,26,4	12,6,1	166	33	2.75163e-08	5.85546e-06	0.052,0.016,0.0	0.166,0.463,0.443	-0.335
44299	ENSG00000103326	SOLH	16	+	586028	586142	N/A	N/A	583945	583998	596816	598287	44299	17,20,0	21,14,10	37,36,52	10,10,20	146	46	0.000268985	0.00904468	0.203,0.31,0.0	0.538,0.531,0.45	-0.335
28272	ENSG00000133961	NUMB	14	-	73925739	73926011	N/A	N/A	73876683	73876776	73929234	73929395	28272	9,8,0	17,11,52	283248312	106,71,116	343	85	0	0	0.116,0.153,0.0	0.398,0.464,0.4	-0.331
12959	ENSG00000157657	ZNF618	9	+	116791012	116791252	N/A	N/A	116778974	116779064	116794927	116795004	12959	69,85,24	53,39,16	55,29,62	15,2,10	294	68	0.000382399	0.0117934	0.231,0.335,0.258	0.459,0.77,0.589	-0.331
61419	ENSG00000079156	OSBPL6	2	+	179204398	179204491	N/A	N/A	179203717	179203821	179213950	179214116	61419	9,12,3	24,9,10	35,75,54	21,15,26	170	85	0.000722174	0.0186912	0.158,0.4,0.13	0.455,0.714,0.509	-0.33
54697	ENSG00000182141	ZNF708	19	-	21489619	21489743	N/A	N/A	21477344	21477541	21492047	21492143	54697	3,4,0	29,24,29	2,20,5	21,3,5	195	85	0.00253562	0.0450723	0.043,0.068,0.0	0.04,0.744,0.304	-0.326
8707	ENSG00000128596	CCDC136	7	+	128452761	128452983	N/A	N/A	128445814	128445955	128461852	128462186	8707	87,51,42	3,15,7	76,68,105	0,0,0	293	85	3.16015e-05	0.00180902	0.894,0.497,0.635	1.0,1.0,1.0	-0.325
4016	ENSG00000174796	THAP6	4	+	76440642	76440742	N/A	N/A	76439647	76439730	76441981	76442189	4016	50,75,24	11,10,26	74,148,63	2,0,8	162	76	0.000154873	0.00602637	0.681,0.779,0.302	0.946,1.0,0.787	-0.324
42554	ENSG00000055147	FAM114A2	5	-	153417947	153417994	N/A	N/A	153414303	153414527	153418416	153418481	42554	7,5,0	55,33,32	9,12,26	18,24,27	53	58	1.88849e-06	0.000189647	0.122,0.142,0.0	0.354,0.354,0.513	-0.319
8711	ENSG00000128596	CCDC136	7	+	128451853	128452366	N/A	N/A	128445814	128445955	128461852	128462179	8711	160,84,122	3,15,7	161187103	0,0,0	584	85	0.000121439	0.00502955	0.886,0.449,0.717	1.0,1.0,1.0	-0.316
2928	ENSG00000031003	FAM13B	5	-	137354643	137354835	N/A	N/A	137354167	137354203	137356719	137356886	2928	241236224	21,31,39	175144160	5,9,0	207	29	0.000154569	0.00602251	0.617,0.516,0.446	0.831,0.692,1.0	-0.315
41882	ENSG00000114026	OGG1	3	+	9800917	9800970	N/A	N/A	9798450	9798500	9807492	9808224	41882	6,0,0	26,12,17	6,22,19	12,27,25	50	43	0.000121398	0.00502955	0.166,0.0,0.0	0.301,0.412,0.395	-0.314
1300	ENSG00000103248	MTHFSD	16	-	86585638	86585752	N/A	N/A	86582069	86582183	86588250	86588354	1300	75,40,52	2,14,34	71,92,66	3,0,2	185	85	0.000467226	0.0136645	0.945,0.568,0.413	0.916,1.0,0.938	-0.309
23549	ENSG00000185485	SDHAP1	3	-	195695089	195695256	N/A	N/A	195694749	195694861	195698193	195698315	23549	35,12,18	32,48,29	26,24,27	4,22,10	238	85	0.00138375	0.0297132	0.281,0.082,0.181	0.699,0.28,0.491	-0.309
48261	ENSG00000099889	ARVCF	22	-	19958738	19958858	N/A	N/A	19957420	19958266	19959408	19959494	48261	0,0,0	26,14,10	6,21,14	12,5,53	185	79	0.000460428	0.0135011	0.0,0.0,0.0	0.176,0.642,0.101	-0.306
25444	ENSG00000118518	RNF146	6	+	127607194	127607322	N/A	N/A	127601375	127601485	127607760	127609502	25444	91,65,79	73,42,36	86,100,73	29,0,22	199	85	0.00128138	0.0284039	0.347,0.398,0.484	0.559,1.0,0.586	-0.305
57807	ENSG00000095794	CREM	10	+	35468061	35468204	N/A	N/A	35437295	35437419	35477127	35477316	57807	121,120,80	12,20,27	175168206	0,0,4	214	85	2.61224e-12	1.49661e-09	0.8,0.704,0.541	1.0,1.0,0.953	-0.303
7874	ENSG00000115504	EHBP1	2	+	63215065	63215173	N/A	N/A	63206322	63206470	63217850	63217975	7874	233162208	123,117,80	302248345	27,40,58	179	85	7.02327e-13	4.904e-10	0.474,0.397,0.553	0.842,0.746,0.739	-0.301
60320	ENSG00000111843	TMEM14C	6	+	10724788	10724866	N/A	N/A	10723147	10723474	10726139	10726241	60320	35,14,2	31,28,24	29,39,37	19,22,16	142	85	0.000703626	0.0183452	0.403,0.23,0.048	0.477,0.515,0.581	-0.297
19305	ENSG00000221988	PPT2	6	+	32121972	32122181	N/A	N/A	32121217	32121413	32122363	32122554	19305	51,32,52	21,27,20	67111117	9,23,14	280	85	2.90232e-05	0.00168222	0.424,0.265,0.441	0.693,0.594,0.717	-0.291
26308	ENSG00000132549	VPS13B	8	+	100519997	100520139	N/A	N/A	100519364	100519431	100523331	100523740	26308	9,2,0	25,37,7	16,14,17	8,12,11	188	60	2.43652e-08	5.23478e-06	0.103,0.017,0.0	0.39,0.271,0.33	-0.29
10099	ENSG00000137145	DENND4C	9	+	19336683	19336830	N/A	N/A	19336267	19336412	19340989	19341112	10099	189,115,67	41,5,29	117148175	5,0,1	218	85	1.8567e-06	0.000187296	0.643,0.9,0.474	0.901,1.0,0.986	-0.29
58299	ENSG00000197415	VEPH1	3	-	157031409	157031544	N/A	N/A	157004345	157004463	157034850	157034990	58299	91,42,9	0,10,4	112,23,152	1,0,0	206	85	0.000910698	0.0223366	1.0,0.634,0.481	0.979,1.0,1.0	-0.288
22250	ENSG00000083168	KAT6A	8	-	41907137	41907225	N/A	N/A	41905895	41906820	41909418	41909505	22250	28,30,10	42,50,51	37,38,36	17,19,27	157	80	9.72268e-07	0.000111693	0.254,0.234,0.091	0.526,0.505,0.405	-0.286
24356	ENSG00000090989	EXOC1	4	+	56755053	56755098	N/A	N/A	56749988	56750094	56756388	56756552	24356	21,7,0	168205204	36,35,35	92,45,122	76	85	6.67244e-14	5.96356e-11	0.123,0.037,0.0	0.304,0.465,0.243	-0.284
38	ENSG00000135749	PCNXL2	1	-	233397790	233397911	N/A	N/A	233397030	233397067	233398703	233398909	38	75,120,55	6,7,9	188132189	3,0,0	137	30	1.68374e-06	0.000175392	0.732,0.79,0.572	0.932,1.0,1.0	-0.279
43743	ENSG00000105483	CARD8	19	-	48735709	48736046	N/A	N/A	48734916	48735067	48737659	48737800	43743	37,19,25	11,14,40	41,48,22	4,10,7	408	85	0.00194911	0.0374632	0.412,0.22,0.115	0.681,0.5,0.396	-0.277
63918	ENSG00000227036	LINC00511	17	-	70416840	70417105	N/A	N/A	70400779	70400957	70424376	70424439	63918	10,1,0	4,11,30	25,16,33	6,9,7	307	56	4.42782e-06	0.000391049	0.313,0.016,0.0	0.432,0.245,0.462	-0.27
623	ENSG00000245680	ZNF585B	19	-	37690301	37690399	N/A	N/A	37689840	37689956	37697941	37698156	623	0,0,0	5,4,43	11,0,5	4,4,9	170	85	0.000555306	0.0155291	0.0,0.0,0.0	0.579,0.0,0.217	-0.265
24179	ENSG00000100330	MTMR3	22	+	30384468	30384551	N/A	N/A	30374924	30375041	30387492	30387659	24179	172,132,43	17,15,28	167103117	5,0,1	152	85	3.3533e-06	0.000310253	0.85,0.831,0.462	0.949,1.0,0.985	-0.264
27789	ENSG00000185324	CDK10	16	+	89753996	89754223	N/A	N/A	89753091	89753205	89755659	89755732	27789	24,22,15	63,65,24	15,29,12	7,4,23	279	66	0.00159157	0.0326598	0.083,0.074,0.129	0.336,0.632,0.11	-0.264
30760	ENSG00000011566	MAP4K3	2	-	39535083	39535146	N/A	N/A	39526883	39526942	39536601	39536660	30760	35,58,38	11,27,13	76,60,68	8,4,12	46	19	0.000123629	0.00509664	0.568,0.47,0.547	0.797,0.861,0.701	-0.258
58586	ENSG00000127526	SLC35E1	19	-	16682322	16682393	N/A	N/A	16677342	16677468	16682754	16682987	58586	192,134,11	0,2,22	185219167	0,0,0	128	85	0.000973908	0.0234494	1.0,0.978,0.249	1.0,1.0,1.0	-0.258
3522	ENSG00000112851	ERBB2IP	5	+	65370929	65371058	N/A	N/A	65349233	65350779	65372143	65372236	3522	309310213	165149167	134184132	21,37,34	200	85	2.37359e-09	6.62942e-07	0.443,0.469,0.352	0.731,0.679,0.623	-0.256
40124	ENSG00000173575	CHD2	15	+	93426814	93427008	N/A	N/A	93426103	93426416	93428744	93428815	40124	61,47,46	64,50,73	73,55,68	10,23,49	244	64	0.000764762	0.0194844	0.2,0.198,0.142	0.657,0.385,0.267	-0.256
19304	ENSG00000221988	PPT2	6	+	32121775	32122181	N/A	N/A	32121353	32121413	32122363	32122554	19304	98,69,68	21,27,20	102166176	9,23,14	445	53	4.8036e-05	0.00248795	0.357,0.233,0.288	0.574,0.462,0.6	-0.253
15493	ENSG00000168591	TMUB2	17	+	42266791	42266956	N/A	N/A	42266574	42266667	42267868	42268089	15493	360,271,93	20,46,48	231219261	8,12,7	236	85	0.000391673	0.0120049	0.866,0.68,0.411	0.912,0.868,0.931	-0.251
17338	ENSG00000073921	PICALM	11	-	85687665	85687725	N/A	N/A	85669856	85670103	85692171	85692271	17338	69,78,46	13,40,37	193206224	25,10,28	106	85	1.74782e-06	0.000178873	0.81,0.61,0.499	0.861,0.943,0.865	-0.25
6458	ENSG00000164830	OXR1	8	+	107749747	107749828	N/A	N/A	107726050	107726213	107751685	107751811	6458	52,41,32	65,47,46	53,23,52	41,7,20	148	85	0.000635267	0.0170657	0.315,0.334,0.285	0.426,0.654,0.599	-0.248
46959	ENSG00000101849	TBL1X	X	+	9621584	9621729	N/A	N/A	9608312	9608400	9622254	9622362	46959	198130157	44,29,22	182148247	14,0,10	212	81	1.56334e-08	3.67697e-06	0.632,0.631,0.732	0.832,1.0,0.904	-0.247
63689	ENSG00000088367	EPB41L1	20	+	34761685	34761876	N/A	N/A	34742671	34742818	34763472	34763637	63689	209,86,86	69,87,76	203284326	43,62,91	262	85	4.02401e-05	0.00217455	0.496,0.243,0.269	0.605,0.598,0.538	-0.244
15492	ENSG00000168591	TMUB2	17	+	42266778	42266956	N/A	N/A	42266302	42266667	42267868	42268594	15492	380295106	20,46,48	260233266	8,12,7	249	85	0.000317145	0.0102128	0.866,0.686,0.43	0.917,0.869,0.928	-0.244
32831	ENSG00000108021	FAM208B	10	+	5754356	5754502	N/A	N/A	5726904	5727138	5754785	5754835	32831	34,49,31	15,16,55	61,41,64	16,6,14	175	43	0.00174185	0.0348169	0.358,0.429,0.122	0.484,0.627,0.529	-0.244
59161	ENSG00000165629	ATP5C1	10	+	7848936	7848973	N/A	N/A	7844720	7844817	7849621	7849764	59161	455398366	325218327	751354408	138,36,59	60	85	0	0	0.665,0.721,0.613	0.885,0.933,0.907	-0.242
42867	ENSG00000197555	SIPA1L1	14	+	71995415	71995457	N/A	N/A	71979459	71979562	71996028	71996087	42867	1,0,0	37,32,17	6,5,15	62,21,33	37	52	0.00161128	0.032909	0.037,0.0,0.0	0.12,0.251,0.39	-0.241
6475	ENSG00000249859	PVT1	8	+	128951753	128951922	N/A	N/A	128902873	128903244	129001407	129001537	6475	104,59,56	16,14,17	84,132,81	4,0,14	240	85	0.00129558	0.0285066	0.697,0.599,0.538	0.881,1.0,0.672	-0.24
1939	ENSG00000110717	NDUFS8	11	+	67799618	67799676	N/A	N/A	67798179	67798200	67800389	67800479	1939	112,83,42	13,6,8	109204187	7,0,3	49	12	0.000101595	0.00439078	0.678,0.772,0.563	0.792,1.0,0.939	-0.239
9725	ENSG00000160570	DEDD2	19	-	42720831	42721197	N/A	N/A	42719284	42719404	42721783	42721868	9725	206217140	49,41,71	258306423	32,15,72	430	78	0.00153612	0.0319262	0.433,0.49,0.263	0.594,0.787,0.516	-0.237
45899	ENSG00000004534	RBM6	3	+	50036872	50036946	N/A	N/A	50012755	50012825	50085677	50085752	45899	136,76,74	18,23,18	56,57,82	5,0,3	95	46	9.59627e-05	0.00421023	0.785,0.615,0.666	0.844,1.0,0.93	-0.236
19216	ENSG00000183696	UPP1	7	+	48142893	48143008	N/A	N/A	48141420	48141467	48146469	48146679	19216	39,32,53	11,8,34	259233300	33,27,46	141	40	0.000163443	0.00630905	0.501,0.532,0.307	0.69,0.71,0.649	-0.236
13290	ENSG00000127914	AKAP9	7	+	91599786	91599822	N/A	N/A	91570188	91570461	91603024	91603282	13290	0,0,0	27,37,45	0,17,3	2,23,19	58	85	0.00029108	0.00959984	0.0,0.0,0.0	0.0,0.52,0.188	-0.236
2572	ENSG00000155256	ZFYVE27	10	+	99508025	99508121	N/A	N/A	99504485	99504672	99509230	99509343	2572	129,114,60	4,18,26	178182211	4,0,3	170	85	1.0508e-06	0.000119487	0.942,0.76,0.536	0.957,1.0,0.972	-0.23
3518	ENSG00000112851	ERBB2IP	5	+	65370851	65371058	N/A	N/A	65349233	65350779	65372143	65372236	3518	720637570	165149167	367308375	21,37,34	278	85	6.3144e-11	2.51945e-08	0.572,0.567,0.511	0.842,0.718,0.771	-0.227
3628	ENSG00000231074	HCG18	6	-	30282045	30282259	N/A	N/A	30263908	30264014	30293785	30294111	3628	60,79,27	12,10,7	88,94,107	4,5,8	285	85	0.00194016	0.0373609	0.599,0.702,0.535	0.868,0.849,0.8	-0.227
57216	ENSG00000171889	MIR31HG	9	-	21476897	21477034	N/A	N/A	21455640	21455943	21477167	21477291	57216	175,201,91	11,23,20	719590806	2,4,2	208	85	0	0	0.867,0.781,0.65	0.993,0.984,0.994	-0.224
6347	ENSG00000137337	MDC1	6	-	30675342	30676134	N/A	N/A	30675160	30675231	30679188	30679281	6347	513500448	17,25,14	211380380	5,0,3	842	64	0.000448743	0.0132628	0.696,0.603,0.709	0.762,1.0,0.906	-0.22
9004	ENSG00000144218	AFF3	2	-	100627958	100628033	N/A	N/A	100625360	100625394	100720863	100720980	9004	42,15,39	48,63,27	25,38,44	18,15,15	78	27	0.000416479	0.0125331	0.232,0.076,0.333	0.325,0.467,0.504	-0.218
29767	ENSG00000178773	CPNE7	16	+	89653963	89653990	N/A	N/A	89653450	89653510	89655082	89655216	29767	7,1,2	85110101	6,20,4	35,63,67	20	53	0.00096224	0.0231934	0.179,0.024,0.05	0.312,0.457,0.137	-0.218
63056	ENSG00000116641	DOCK7	1	-	63010617	63010710	N/A	N/A	63009326	63009416	63018402	63018572	63056	129,93,61	255207189	155123164	94,86,182	168	83	1.60865e-11	7.64757e-09	0.2,0.182,0.138	0.449,0.414,0.308	-0.217
41640	ENSG00000121413	ZSCAN18	19	-	58604594	58604765	N/A	N/A	58601231	58601753	58609481	58609581	41640	1,3,0	20,7,16	10,0,4	3,1,4	242	85	0.000751682	0.01928	0.017,0.131,0.0	0.539,0.0,0.26	-0.217
3767	ENSG00000072609	CHFR	12	-	133446204	133446420	N/A	N/A	133438052	133438220	133447309	133447369	3767	163,181,95	23,17,5	120121173	3,0,7	255	53	0.00061537	0.0166844	0.596,0.689,0.798	0.893,1.0,0.837	-0.216
22457	ENSG00000166169	POLL	10	-	103344358	103344676	N/A	N/A	103343264	103343438	103345072	103345235	22457	163143119	9,0,30	185218259	4,0,0	389	85	0.0012733	0.028267	0.798,1.0,0.464	0.91,1.0,1.0	-0.216
48223	ENSG00000163684	RPP14	3	+	58296035	58296133	N/A	N/A	58291988	58292378	58296233	58296318	48223	96,82,62	20,24,10	144133155	13,6,4	163	78	6.30876e-07	7.83127e-05	0.697,0.62,0.748	0.841,0.914,0.949	-0.213
3771	ENSG00000072609	CHFR	12	-	133446204	133446384	N/A	N/A	133438132	133438220	133447309	133447369	3771	179,177,88	23,17,5	125135195	3,0,7	215	49	0.000100433	0.00435743	0.639,0.704,0.8	0.905,1.0,0.864	-0.209
16726	ENSG00000140416	TPM1	15	+	63353396	63353472	N/A	N/A	63353067	63353138	63353911	63353987	16726	12541163951	14371402733	802668917	288326410	101	48	1.66533e-15	2.06724e-12	0.293,0.283,0.381	0.57,0.493,0.515	-0.207
39390	ENSG00000115414	FN1	2	-	216257653	216257926	N/A	N/A	216256354	216256537	216259250	216259442	39390	442693733630054	215011948016192	441613338743262	998367999897	344	85	0	0	0.337,0.321,0.314	0.522,0.548,0.519	-0.206
23982	ENSG00000126214	KLC1	14	+	104151322	104151373	N/A	N/A	104145720	104145882	104153417	104153548	23982	139,114,69	243193107	176229269	145129215	88	85	2.94835e-10	1.01351e-07	0.356,0.363,0.384	0.54,0.632,0.547	-0.205
58983	ENSG00000146373	RNF217	6	+	125366356	125366590	N/A	N/A	125283690	125284572	125379087	125379252	58983	189127230	1,13,31	103,67,141	0,0,0	305	85	0.000296434	0.00973331	0.981,0.731,0.674	1.0,1.0,1.0	-0.205
22003	ENSG00000092871	RFFL	17	-	33348389	33348800	N/A	N/A	33344541	33344625	33353392	33353580	22003	324346187	25,21,18	454387554	9,10,11	474	77	2.24262e-07	3.38575e-05	0.678,0.728,0.628	0.891,0.863,0.891	-0.204
19311	ENSG00000136243	NUPL2	7	+	23235457	23235534	N/A	N/A	23226670	23226765	23236298	23236385	19311	64,63,77	3,7,28	121,36,107	0,0,0	135	80	5.47153e-07	7.00606e-05	0.927,0.842,0.62	1.0,1.0,1.0	-0.204
15567	ENSG00000135597	REPS1	6	-	139247537	139247618	N/A	N/A	139242173	139242261	139251113	139251235	15567	126,46,116	86,37,76	223145200	65,64,44	144	81	1.03184e-05	0.000748553	0.452,0.412,0.462	0.659,0.56,0.719	-0.204
9655	ENSG00000120662	MTRF1	13	-	41833712	41833836	N/A	N/A	41828664	41828756	41834628	41835051	9655	0,8,2	44,22,49	2,12,16	28,5,25	195	85	0.00209581	0.0394846	0.0,0.137,0.017	0.03,0.511,0.218	-0.202
63465	ENSG00000141376	BCAS3	17	+	59104226	59104271	N/A	N/A	59093111	59093262	59112026	59112151	63465	6,1,0	66,62,35	4,10,7	48,14,34	76	85	0.00225904	0.0416641	0.092,0.018,0.0	0.085,0.444,0.187	-0.202
52709	ENSG00000130511	SSBP4	19	+	18542162	18542228	N/A	N/A	18541650	18541740	18542456	18542516	52709	55,50,9	103,90,97	54,28,84	33,68,60	84	51	0.00250592	0.0448069	0.245,0.252,0.053	0.498,0.2,0.459	-0.202
16219	ENSG00000023191	RNH1	11	-	504823	504996	N/A	N/A	502213	502249	506608	506737	16219	706778415	88,61,29	458411549	82,91,113	188	29	7.15587e-07	8.69439e-05	0.553,0.663,0.688	0.463,0.411,0.428	0.201
18046	ENSG00000213096	ZNF254	19	+	24274702	24274817	N/A	N/A	24270054	24270139	24288741	24288868	18046	4,10,0	11,5,5	0,0,0	12,14,31	179	78	0.00044321	0.0131602	0.137,0.466,0.0	0.0,0.0,0.0	0.201
62392	ENSG00000138078	PREPL	2	-	44586635	44586889	N/A	N/A	44573406	44573529	44588662	44588944	62392	133133129	45,20,31	97100132	66,36,84	325	85	0.000511302	0.0145907	0.436,0.635,0.521	0.278,0.421,0.291	0.201
7661	ENSG00000151500	THYN1	11	-	134118702	134118853	N/A	N/A	134118172	134118378	134119060	134119156	7661	604643480	78102102	342282370	103124162	222	85	1.68342e-09	5.01524e-07	0.748,0.707,0.643	0.56,0.465,0.467	0.202
63447	ENSG00000072310	SREBF1	17	-	17726831	17726921	N/A	N/A	17723403	17723835	17740040	17740301	63447	42,34,8	32,39,30	7,14,3	42,50,72	166	85	5.21559e-06	0.000441429	0.402,0.309,0.12	0.079,0.125,0.021	0.202
382	ENSG00000137822	TUBGCP4	15	+	43691309	43691372	N/A	N/A	43690235	43690377	43692241	43692419	382	3,5,12	19,32,13	1,0,0	40,43,22	112	85	0.000109135	0.00463596	0.107,0.106,0.412	0.019,0.0,0.0	0.202
22605	ENSG00000240344	PPIL3	2	-	201747064	201747158	N/A	N/A	201746143	201746211	201750420	201750495	22605	167189332	7,10,26	133,45,156	30,11,15	129	44	0.000298987	0.00980275	0.891,0.866,0.813	0.602,0.583,0.78	0.202
16076	ENSG00000214548	MEG3	14	+	101302075	101302216	N/A	N/A	101295370	101296086	101302503	101302637	16076	289197192	67,31,36	99159112	22,105,66	212	85	0.00132544	0.0289357	0.634,0.718,0.681	0.643,0.378,0.405	0.202
61528	ENSG00000103540	CCP110	16	+	19547261	19548909	N/A	N/A	19543737	19543866	19551978	19552109	61528	828677694	0,0,0	614458601	6,18,0	1719	85	0.000425113	0.0127183	1.0,1.0,1.0	0.835,0.557,1.0	0.203
34976	ENSG00000161533	ACOX1	17	-	73969705	73969866	N/A	N/A	73956295	73956456	73974614	73974774	34976	83,68,76	62,68,36	64,27,46	109,79,111	232	85	3.25069e-08	6.79596e-06	0.329,0.268,0.436	0.177,0.111,0.132	0.204
38631	ENSG00000182628	SKA2	17	-	57208641	57208728	N/A	N/A	57189407	57189706	57232316	57232538	38631	226185173	7,0,0	130,54,129	4,27,10	160	85	3.13481e-05	0.00179831	0.945,1.0,1.0	0.945,0.515,0.873	0.204
28801	ENSG00000182718	ANXA2	15	-	60678226	60678285	N/A	N/A	60656627	60656722	60690141	60690185	28801	126155102	12,24,0	69,77,83	29,9,35	56	37	0.000347435	0.0108956	0.874,0.81,1.0	0.611,0.85,0.61	0.204
60638	ENSG00000138190	EXOC6	10	+	94695570	94695642	N/A	N/A	94694066	94694187	94700483	94700581	60638	45,78,111	0,0,0	72,16,32	0,10,3	130	85	0.000740688	0.0190998	1.0,1.0,1.0	1.0,0.511,0.875	0.205
41741	ENSG00000048991	R3HDM1	2	+	136399105	136399360	N/A	N/A	136396465	136396692	136402948	136403097	41741	147142137	37,41,61	86,23,100	64,47,46	326	85	0.000331327	0.0105458	0.509,0.475,0.369	0.259,0.113,0.362	0.206
3696	ENSG00000149150	SLC43A1	11	-	57265225	57265318	N/A	N/A	57263503	57263637	57268251	57268328	3696	95,50,10	0,0,0	85,42,63	10,10,2	155	70	0.00125776	0.0280194	1.0,1.0,1.0	0.793,0.655,0.934	0.206
36874	ENSG00000101166	SLMO2	20	-	57612245	57612354	N/A	N/A	57611744	57611815	57613520	57613689	36874	124101154	5,12,0	143,44,123	13,15,21	159	64	0.00112454	0.025912	0.909,0.772,1.0	0.816,0.541,0.702	0.207
19154	ENSG00000137404	NRM	6	-	30657801	30658020	N/A	N/A	30655823	30656719	30658618	30658763	19154	161205179	13,8,26	43,83,66	11,19,12	290	85	0.00100143	0.0239444	0.784,0.883,0.669	0.534,0.561,0.617	0.208
50600	ENSG00000111445	RFC5	12	+	118455799	118455858	N/A	N/A	118454508	118454697	118456876	118456941	50600	6,8,22	60,52,20	0,0,0	23,31,31	77	58	0.000852737	0.0212533	0.07,0.104,0.453	0.0,0.0,0.0	0.209
51555	ENSG00000105186	ANKRD27	19	-	33137364	33137521	N/A	N/A	33135230	33135385	33140587	33140698	51555	210112138	13,12,9	135,69,91	18,30,18	228	85	0.000489005	0.0141167	0.858,0.777,0.851	0.737,0.462,0.653	0.211
57003	ENSG00000007392	LUC7L	16	-	277240	278401	N/A	N/A	258076	258187	279277	279450	57003	428420331	1,0,0	205269276	0,18,4	1232	85	0.00218274	0.0406561	0.967,1.0,1.0	1.0,0.508,0.826	0.211
9371	ENSG00000103852	TTC23	15	-	99775192	99775285	N/A	N/A	99768737	99768937	99781569	99781764	9371	8,8,8	8,14,10	3,0,1	22,12,3	170	85	0.00220498	0.0409374	0.333,0.222,0.286	0.064,0.0,0.143	0.211
35502	ENSG00000059769	DNAJC25	9	+	114405136	114405374	N/A	N/A	114393639	114394023	114409386	114409539	35502	170112151	32,31,43	53,54,106	59,23,53	309	85	8.20445e-05	0.00374439	0.594,0.498,0.491	0.198,0.392,0.355	0.213
15270	ENSG00000185798	WDR53	3	-	196293747	196294178	N/A	N/A	196281055	196281678	196295389	196295510	15270	198,142,92	3,0,0	119122180	4,12,7	502	85	0.00100623	0.0240077	0.918,1.0,1.0	0.834,0.633,0.813	0.213
25454	ENSG00000104870	FCGRT	19	+	50016643	50016730	N/A	N/A	50015535	50016007	50017138	50017390	25454	381362203	55,23,8	104133125	27,31,44	160	85	1.30689e-08	3.12312e-06	0.786,0.893,0.931	0.672,0.695,0.601	0.214
62452	ENSG00000118785	SPP1	4	+	88901544	88901586	N/A	N/A	88901197	88901278	88902626	88902950	62452	49,45,40	6,0,3	449359474	162188222	59	74	1.61469e-09	4.84277e-07	0.911,1.0,0.944	0.777,0.705,0.728	0.215
59780	ENSG00000154920	EME1	17	+	48453157	48453344	N/A	N/A	48452545	48452873	48453426	48453554	59780	76,70,57	0,0,0	28,25,21	0,6,2	258	85	0.00287435	0.0493655	1.0,1.0,1.0	1.0,0.579,0.776	0.215
62728	ENSG00000196504	PRPF40A	2	-	153535569	153535623	N/A	N/A	153533964	153533989	153535865	153535986	62728	179176141	19,12,11	172132136	26,38,47	47	18	1.69702e-05	0.00109274	0.783,0.849,0.831	0.717,0.571,0.526	0.216
52679	ENSG00000157224	CLDN12	7	+	90041320	90041363	N/A	N/A	90034832	90034922	90041957	90042725	52679	6,21,48	51,48,50	14,10,13	132,75,138	70	83	0.000753654	0.0193115	0.122,0.342,0.532	0.112,0.137,0.1	0.216
42810	ENSG00000184465	WDR27	6	-	170063658	170063745	N/A	N/A	170062399	170062520	170064261	170064382	42810	9,8,22	9,14,23	9,0,0	13,13,27	160	85	0.00163592	0.0331998	0.347,0.233,0.337	0.269,0.0,0.0	0.216
63701	ENSG00000165501	LRR1	14	+	50070269	50070336	N/A	N/A	50069087	50069186	50074117	50074839	63701	28,53,46	73,68,26	9,14,13	34,44,62	120	85	0.00159177	0.0326598	0.214,0.356,0.556	0.158,0.184,0.129	0.218
44597	ENSG00000231925	TAPBP	6	-	33271904	33271994	N/A	N/A	33269461	33269548	33272073	33272415	44597	341260150	3,7,0	158160190	24,31,25	161	80	0	0	0.983,0.949,1.0	0.766,0.719,0.791	0.219
63554	ENSG00000092841	MYL6	12	+	56554409	56554454	N/A	N/A	56554026	56554104	56555170	56555359	63554	11370106847384	654670444981	505444236345	7988657810220	62	71	0	0	0.665,0.635,0.629	0.42,0.435,0.416	0.219
20411	ENSG00000063241	ISOC2	19	-	55967002	55967212	N/A	N/A	55966626	55966697	55967715	55967856	20411	613427266	130,135,50	235285262	169103221	260	64	1.72215e-06	0.000177374	0.537,0.438,0.567	0.255,0.405,0.226	0.219
21584	ENSG00000069966	GNB5	15	-	52427809	52427953	N/A	N/A	52425574	52425666	52433336	52433469	21584	193137135	0,0,0	80,50,69	0,20,5	215	85	1.912e-05	0.00120174	1.0,1.0,1.0	1.0,0.497,0.845	0.219
31603	ENSG00000114388	NPRL2	3	-	50387095	50387259	N/A	N/A	50386816	50386921	50387361	50387453	31603	94,99,126	0,0,0	77,91,112	4,26,4	235	85	3.63236e-05	0.00201643	1.0,1.0,1.0	0.874,0.559,0.91	0.219
5305	ENSG00000105676	ARMC6	19	+	19144939	19145047	N/A	N/A	19144472	19144739	19153519	19153686	5305	59,32,34	87,77,13	47,3,32	88118150	179	85	0.000376423	0.0116251	0.244,0.165,0.554	0.202,0.012,0.092	0.219
43238	ENSG00000075539	FRYL	4	-	48712535	48712715	N/A	N/A	48686689	48686812	48782094	48782316	43238	134,70,75	2,4,0	45,29,72	2,6,13	251	85	0.000676616	0.0177894	0.958,0.856,1.0	0.884,0.621,0.652	0.219
65362	ENSG00000172830	SSH3	11	+	67074512	67074584	N/A	N/A	67074308	67074433	67074841	67074907	65362	81,79,48	5,9,0	15,27,22	3,11,4	104	59	0.00102536	0.0242607	0.902,0.833,1.0	0.739,0.582,0.757	0.219
44086	ENSG00000182378	PLCXD1	X	+	198148	198351	N/A	N/A	192988	193061	200833	200981	44086	146,110,90	8,10,2	103131139	12,36,19	255	66	0.00171469	0.0344078	0.825,0.74,0.921	0.69,0.485,0.654	0.219
47824	ENSG00000131943	C19orf12	19	-	30199160	30199330	N/A	N/A	30193309	30193884	30205813	30205963	47824	65,97,44	3,0,0	56,69,74	7,17,3	241	85	0.00123289	0.0276584	0.884,1.0,1.0	0.738,0.589,0.897	0.22
51241	ENSG00000145725	PPIP5K2	5	+	102512567	102512611	N/A	N/A	102509561	102509676	102513367	102513475	51241	24,15,68	122,65,120	12,0,1	122,54,49	74	85	1.97684e-06	0.000196559	0.184,0.21,0.394	0.102,0.0,0.023	0.221
20318	ENSG00000119688	ABCD4	14	-	74756729	74756821	N/A	N/A	74756185	74756222	74756993	74757202	20318	83,93,85	2,4,0	36,56,32	3,7,4	115	30	0.00206724	0.0390452	0.915,0.858,1.0	0.758,0.676,0.676	0.221
62444	ENSG00000184428	TOP1MT	8	-	144414656	144414771	N/A	N/A	144413393	144413509	144416909	144417024	62444	2,4,26	60,58,7	0,0,3	74,98,143	186	85	0.000117191	0.00488527	0.015,0.031,0.629	0.0,0.0,0.009	0.222
57057	ENSG00000132780	NASP	1	+	46072992	46074009	N/A	N/A	46072153	46072263	46078840	46078920	57057	246626732181	303286191	622521961	235157303	1076	73	0	0	0.356,0.388,0.437	0.152,0.184,0.177	0.223
62435	ENSG00000184428	TOP1MT	8	-	144414656	144414827	N/A	N/A	144413393	144413509	144416909	144417036	62435	2,4,36	60,58,7	1,0,3	74,98,143	242	85	0.000178051	0.00668918	0.012,0.024,0.644	0.005,0.0,0.007	0.223
35978	ENSG00000100445	SDR39U1	14	-	24910879	24911001	N/A	N/A	24910059	24910132	24911551	24911658	35978	172101193	10,0,18	98,76,141	18,21,18	174	66	0.000198107	0.00723594	0.867,1.0,0.803	0.674,0.579,0.748	0.223
33572	ENSG00000122417	ODF2L	1	-	86847924	86848041	N/A	N/A	86841915	86842101	86848613	86848666	33572	95,72,60	28,26,16	83,32,42	34,41,48	149	46	0.000369488	0.0114665	0.512,0.461,0.537	0.43,0.194,0.213	0.224
36227	ENSG00000132600	PRMT7	16	+	68382244	68382334	N/A	N/A	68380047	68380183	68386150	68386312	36227	124107139	39,17,0	86,64,117	25,30,49	166	85	0.00110135	0.025572	0.619,0.763,1.0	0.638,0.522,0.55	0.224
9993	ENSG00000137752	CASP1	11	-	104903790	104903853	N/A	N/A	104901168	104902007	104904934	104905201	9993	120,101,79	8,5,0	8,21,20	6,0,7	112	85	0.00201729	0.0383611	0.919,0.939,1.0	0.503,1.0,0.684	0.224
53368	ENSG00000122644	ARL4A	7	+	12727259	12727353	N/A	N/A	12726480	12726668	12727793	12728539	53368	27,14,23	26,21,24	5,0,4	26,16,11	170	85	0.000111249	0.0047034	0.342,0.25,0.324	0.088,0.0,0.154	0.225
35186	ENSG00000116786	PLEKHM2	1	+	16047823	16047883	N/A	N/A	16046228	16046415	16051811	16052040	35186	330308155	88,75,61	205188245	189144171	106	85	1.62315e-13	1.31882e-10	0.75,0.767,0.671	0.465,0.511,0.535	0.226
65047	ENSG00000183963	SMTN	22	+	31492983	31493046	N/A	N/A	31491519	31491595	31493254	31493324	65047	123,146,70	9,3,13	161130173	43,62,50	74	47	3.58542e-07	4.99144e-05	0.897,0.969,0.774	0.704,0.571,0.687	0.226
27007	ENSG00000133657	ATP13A3	3	-	194140607	194140696	N/A	N/A	194134487	194134568	194146070	194146099	27007	228270398	0,0,0	237141203	3,11,6	90	11	1.23652e-05	0.000854865	1.0,1.0,1.0	0.906,0.61,0.805	0.226
33533	ENSG00000178401	DNAJC22	12	+	49741426	49741888	N/A	N/A	49740699	49741334	49742548	49743495	33533	129123144	1,0,0	34,33,63	3,0,6	533	85	0.0019207	0.0370925	0.954,1.0,1.0	0.644,1.0,0.626	0.228
52830	ENSG00000170776	AKAP13	15	+	86201767	86201821	N/A	N/A	86198647	86199018	86207793	86207986	52830	57,27,33	6,2,0	25,9,25	14,0,21	94	85	0.00242441	0.0438527	0.896,0.924,1.0	0.618,1.0,0.518	0.228
17339	ENSG00000073921	PICALM	11	-	85689112	85689136	N/A	N/A	85687665	85687725	85692171	85692271	17339	228291207	65,78,46	140153160	193206222	17	53	0	0	0.916,0.921,0.933	0.693,0.698,0.692	0.229
53929	ENSG00000107771	FAM190B	10	+	86259630	86259715	N/A	N/A	86237330	86237420	86273204	86278273	53929	107129116	104,88,80	35,48,48	108,77,146	154	83	1.60836e-11	7.64757e-09	0.357,0.441,0.439	0.149,0.251,0.151	0.229
11460	ENSG00000171634	BPTF	17	+	65871671	65871860	N/A	N/A	65870932	65871136	65887959	65888150	11460	271251254	17,22,7	75204167	20,24,40	260	85	8.48411e-06	0.000646963	0.839,0.789,0.922	0.551,0.735,0.577	0.229
54001	ENSG00000126005	MMP24-AS1	20	-	33863958	33864117	N/A	N/A	33859807	33859948	33865811	33865906	54001	9,3,7	7,2,10	4,0,3	9,21,19	230	85	0.000326136	0.0104551	0.322,0.357,0.206	0.141,0.0,0.055	0.23
5807	ENSG00000109756	RAPGEF2	4	+	160265187	160265211	N/A	N/A	160264432	160264556	160266257	160266481	5807	50,35,25	67,54,38	19,22,14	70,54,86	34	85	0.0002723	0.00912677	0.651,0.618,0.622	0.404,0.505,0.289	0.231
14677	ENSG00000050130	JKAMP	14	+	59953398	59953522	N/A	N/A	59951286	59951311	59954391	59954546	14677	501441400	25,12,0	567438571	25,42,73	128	18	0.000264644	0.00894586	0.738,0.838,1.0	0.761,0.595,0.524	0.232
3004	ENSG00000054277	OPN3	1	-	241767721	241767881	N/A	N/A	241761047	241761299	241803183	241803642	3004	127,86,152	21,26,17	39,9,41	14,5,22	231	85	0.00221864	0.0411056	0.69,0.549,0.767	0.506,0.398,0.407	0.232
36077	ENSG00000132950	ZMYM5	13	-	20412839	20413125	N/A	N/A	20411795	20411961	20425494	20425588	36077	151173205	6,0,0	126,27,152	6,8,5	357	85	0.002883	0.0494459	0.857,1.0,1.0	0.833,0.446,0.879	0.233
16077	ENSG00000214548	MEG3	14	+	101297304	101297431	N/A	N/A	101295947	101296086	101302503	101302637	16077	127100110	67,31,36	58,35,48	22,105,66	198	85	0.00251729	0.0448512	0.449,0.581,0.567	0.531,0.125,0.238	0.234
37639	ENSG00000140105	WARS	14	-	100841619	100841740	N/A	N/A	100835423	100835595	100842596	100842648	37639	394462178	369272102	121144102	396524567	152	45	0	0	0.24,0.335,0.341	0.083,0.075,0.051	0.236
5521	ENSG00000137312	FLOT1	6	-	30709568	30709644	N/A	N/A	30708966	30709110	30709923	30709980	5521	311298159	24,10,31	89,70,167	39,35,23	103	50	0.00016053	0.00621643	0.863,0.935,0.713	0.526,0.493,0.779	0.238
56423	ENSG00000152061	RABGAP1L	1	+	174927027	174927310	N/A	N/A	174926593	174926686	174938413	174938524	56423	130190242	2,4,0	96,67,119	16,0,23	354	85	0.000252187	0.0086292	0.94,0.919,1.0	0.59,1.0,0.554	0.238
21273	ENSG00000198947	DMD	X	-	31144758	31144820	N/A	N/A	31139513	31140047	31152218	31152311	21273	12,7,0	12,8,10	3,0,2	52,37,17	110	85	0.000449365	0.0132658	0.436,0.403,0.0	0.043,0.0,0.083	0.238
9712	ENSG00000088448	ANKRD10	13	-	111552876	111553041	N/A	N/A	111545543	111545610	111558379	111558471	9712	118,100,61	16,21,14	48,82,39	27,21,38	211	60	0.00145932	0.030776	0.677,0.575,0.553	0.336,0.526,0.226	0.239
5482	ENSG00000099377	HSD3B7	16	+	30997369	30997525	N/A	N/A	30996527	30996618	30997743	30997852	5482	129,111,89	1,0,0	42,97,79	2,22,10	226	84	1.76564e-07	2.76852e-05	0.98,1.0,1.0	0.886,0.621,0.746	0.242
17378	ENSG00000106404	CLDN15	7	-	100880027	100880167	N/A	N/A	100877049	100877723	100880645	100881031	17378	8,12,10	14,13,10	1,0,0	26,1,10	211	85	5.89055e-05	0.0028959	0.187,0.271,0.287	0.015,0.0,0.0	0.243
25917	ENSG00000058799	YIPF1	1	-	54320673	54320724	N/A	N/A	54317391	54317943	54325728	54325826	25917	94,71,39	19,13,26	80,35,56	48,46,56	88	85	0.00051878	0.0147758	0.827,0.841,0.592	0.617,0.424,0.491	0.243
61290	ENSG00000100889	PCK2	14	+	24572368	24572464	N/A	N/A	24571961	24572099	24572718	24573239	61290	187213100	16,9,0	140154125	31,62,16	170	85	6.22082e-07	7.74363e-05	0.854,0.922,1.0	0.693,0.554,0.796	0.244
49322	ENSG00000142208	AKT1	14	-	105259463	105259547	N/A	N/A	105258934	105259059	105261820	105262088	49322	106,70,42	59,28,23	47,19,45	25,68,97	154	85	0.00114293	0.0261954	0.498,0.58,0.502	0.509,0.134,0.204	0.244
19870	ENSG00000131437	KIF3A	5	-	132042142	132042151	N/A	N/A	132039154	132039311	132046650	132046749	19870	10,5,11	2,2,16	2,12,7	36,52,37	4	85	1.14271e-05	0.000802913	0.991,0.982,0.936	0.541,0.831,0.801	0.245
34603	ENSG00000103168	TAF1C	16	-	84218456	84218666	N/A	N/A	84217015	84217113	84220506	84220626	34603	61,77,81	1,0,0	53,40,84	4,8,6	281	85	0.000364828	0.0113613	0.949,1.0,1.0	0.8,0.602,0.809	0.246
64596	ENSG00000091592	NLRP1	17	-	5437216	5437308	N/A	N/A	5436141	5436304	5440170	5440260	64596	88,62,33	1,0,0	27,20,35	2,6,6	168	83	5.99962e-05	0.00293015	0.978,1.0,1.0	0.87,0.622,0.742	0.248
22020	ENSG00000121931	LRIF1	1	-	111493909	111495437	N/A	N/A	111492472	111492745	111506242	111506701	22020	622367735	39,30,32	500230406	67,67,81	1599	85	2.20391e-09	6.31692e-07	0.459,0.394,0.55	0.284,0.154,0.21	0.252
55620	ENSG00000157036	EXOG	3	+	38541580	38541655	N/A	N/A	38539119	38539269	38542845	38542985	55620	18,9,17	87,66,7	1,0,5	99,49,88	136	85	4.02424e-05	0.00217455	0.115,0.079,0.603	0.006,0.0,0.034	0.252
45467	ENSG00000090006	LTBP4	19	+	41129840	41129987	N/A	N/A	41129508	41129637	41131761	41131914	45467	472287216	30,12,0	120,78,153	13,17,43	218	85	1.95791e-08	4.41843e-06	0.86,0.903,1.0	0.783,0.641,0.581	0.253
24374	ENSG00000121753	BAI2	1	-	32193625	32193682	N/A	N/A	32192717	32193206	32193782	32193881	24374	84,77,40	23,20,11	31,21,40	22,26,26	100	85	2.71221e-05	0.00159478	0.756,0.766,0.756	0.545,0.407,0.567	0.253
11865	ENSG00000077463	SIRT6	19	-	4180778	4180906	N/A	N/A	4179100	4179283	4182470	4182497	11865	273255123	16,5,4	222320447	17,75,42	134	20	0.000635332	0.0170657	0.718,0.884,0.821	0.661,0.389,0.614	0.253
12926	ENSG00000118420	UBE3D	6	-	83763866	83763957	N/A	N/A	83754146	83754378	83767544	83767741	12926	60,68,69	0,0,0	66,82,63	18,0,23	168	85	0.000124622	0.00512337	1.0,1.0,1.0	0.65,1.0,0.581	0.256
40734	ENSG00000137501	SYTL2	11	-	85428525	85428769	N/A	N/A	85425455	85425550	85429832	85429886	40734	100102119	19,26,15	50,84,40	39,33,28	277	47	5.82823e-06	0.000482319	0.472,0.4,0.574	0.179,0.302,0.195	0.257
59849	ENSG00000198917	C9orf114	9	-	131586025	131586173	N/A	N/A	131585076	131585112	131586350	131586453	59849	309264149	15,9,0	207285273	24,51,17	163	29	0.000243713	0.00839709	0.786,0.839,1.0	0.605,0.499,0.741	0.26
53843	ENSG00000109180	OCIAD1	4	+	48833243	48833513	N/A	N/A	48833079	48833158	48834636	48834699	53843	270274158	8,14,0	187251208	22,22,19	299	43	0.000306707	0.00996085	0.829,0.738,1.0	0.55,0.621,0.612	0.261
9708	ENSG00000088448	ANKRD10	13	-	111546631	111546740	N/A	N/A	111545374	111545610	111558379	111558471	9708	13,15,39	16,21,14	0,16,4	27,21,38	180	85	0.000312568	0.0101103	0.277,0.252,0.568	0.0,0.265,0.047	0.262
24581	ENSG00000243156	MICAL3	22	-	18295272	18295323	N/A	N/A	18293468	18293579	18299455	18299550	24581	81,42,43	7,6,0	22,12,31	11,6,14	88	85	1.21322e-06	0.000135203	0.918,0.871,1.0	0.659,0.659,0.681	0.263
55906	ENSG00000138468	SENP7	3	-	101117704	101117899	N/A	N/A	101090851	101090970	101136436	101136634	55906	109,87,147	6,0,12	36,52,34	4,14,8	266	85	0.000444952	0.0132032	0.853,1.0,0.797	0.742,0.543,0.576	0.263
26961	ENSG00000164144	ARFIP1	4	+	153791904	153792000	N/A	N/A	153784757	153784866	153793603	153793716	26961	165133121	53,51,70	109,24,165	83112150	170	85	4.73323e-05	0.00246813	0.609,0.566,0.464	0.396,0.097,0.355	0.264
6268	ENSG00000224078	SNHG14	15	+	25300220	25300377	N/A	N/A	25298974	25299114	25301629	25301712	6268	26,54,69	19,22,26	18,3,9	13,20,30	219	76	6.65057e-05	0.00318202	0.322,0.46,0.479	0.325,0.049,0.094	0.264
22375	ENSG00000091409	ITGA6	2	+	173366499	173366629	N/A	N/A	173362702	173362828	173368818	173369262	22375	681542590	95,58,42	261215244	104,88,72	201	85	0	0	0.752,0.798,0.856	0.515,0.508,0.589	0.265
49839	ENSG00000134874	DZIP1	13	-	96251618	96251678	N/A	N/A	96246197	96246340	96258256	96258313	49839	133,94,99	4,18,6	54,53,76	26,16,39	71	50	1.86926e-08	4.26191e-06	0.959,0.786,0.921	0.594,0.7,0.578	0.265
32819	ENSG00000108021	FAM208B	10	+	5759621	5759713	N/A	N/A	5756097	5756170	5762506	5762574	32819	57,52,155	14,20,29	51,36,48	32,65,28	127	42	1.71008e-05	0.00109773	0.574,0.462,0.639	0.345,0.155,0.362	0.271
24383	ENSG00000121753	BAI2	1	-	32208438	32208603	N/A	N/A	32207653	32207818	32209793	32209958	24383	33,23,12	10,18,14	2,0,18	13,31,26	236	85	6.99459e-05	0.00330417	0.543,0.315,0.236	0.053,0.0,0.2	0.28
4934	ENSG00000164002	EXO5	1	+	40975404	40975462	N/A	N/A	40974469	40974580	40980186	40980518	4934	22,56,21	5,10,0	23,49,44	11,31,28	102	85	0.000198861	0.00724854	0.786,0.824,1.0	0.635,0.568,0.567	0.28
31486	ENSG00000143850	PLEKHA6	1	-	204192589	204192713	N/A	N/A	204190348	204191907	204197210	204197356	31486	76,90,40	4,3,0	23,20,23	6,8,2	195	85	0.000393201	0.0120352	0.892,0.929,1.0	0.626,0.521,0.834	0.28
45466	ENSG00000090006	LTBP4	19	+	41128854	41128926	N/A	N/A	41125251	41125398	41129508	41129637	45466	81,117,48	46,46,37	30,3,36	43,19,40	130	85	0.000616781	0.0166844	0.535,0.624,0.459	0.313,0.094,0.37	0.28
38339	ENSG00000136754	ABI1	10	-	27060003	27060018	N/A	N/A	27059173	27059274	27065993	27066170	38339	15,11,17	244195112	2,0,2	204212329	16	85	2.0058e-08	4.48177e-06	0.246,0.231,0.446	0.05,0.0,0.031	0.281
65487	ENSG00000213079	SCAF8	6	+	155095122	155095206	N/A	N/A	155054928	155055064	155108994	155109156	65487	91,52,3	0,3,0	34,82,52	10,14,16	154	85	7.70494e-06	0.000597775	1.0,0.905,1.0	0.652,0.764,0.642	0.282
5895	ENSG00000134759	ELP2	18	+	33719381	33719576	N/A	N/A	33718757	33718835	33721099	33721164	5895	31,46,60	22,5,119	4,0,8	18,11,30	225	44	0.00057716	0.0159605	0.216,0.643,0.09	0.042,0.0,0.05	0.286
47446	ENSG00000072840	EVC	4	+	5825343	5825547	N/A	N/A	5812679	5815889	5830245	5830772	47446	144,122,86	1,21,0	96,64,98	12,17,29	275	85	0.000630767	0.016991	0.978,0.642,1.0	0.712,0.538,0.511	0.286
37638	ENSG00000140105	WARS	14	-	100841619	100841687	N/A	N/A	100835423	100835595	100842596	100842644	37638	314375152	369272102	96,133,90	396524567	78	41	0	0	0.309,0.42,0.439	0.113,0.118,0.077	0.287
25182	ENSG00000144468	RHBDD1	2	+	227704124	227704343	N/A	N/A	227700759	227700803	227729319	227729572	25182	93,76,151	11,15,10	61,74,85	23,25,42	242	37	2.68773e-05	0.00158875	0.564,0.437,0.698	0.289,0.312,0.236	0.287
30868	ENSG00000138326	RPS24	10	+	79799961	79799983	N/A	N/A	79796951	79797062	79800372	79800455	30868	174219721603	382240883486	8459481356	664765038820	21	76	0	0	0.623,0.636,0.625	0.315,0.345,0.357	0.289
13365	ENSG00000075413	MARK3	14	+	103966492	103966537	N/A	N/A	103958113	103958371	103969218	103969619	13365	109,108,64	49,51,34	64,69,83	137105114	76	85	2.6279e-13	2.041e-10	0.713,0.703,0.678	0.343,0.424,0.449	0.293
41637	ENSG00000215908	CROCCP2	1	-	16952847	16952994	N/A	N/A	16952269	16952500	16953639	16953784	41637	87,123,15	4,8,0	33,57,47	8,11,13	218	85	0.000102867	0.00443718	0.895,0.857,1.0	0.617,0.669,0.585	0.294
61433	ENSG00000197321	SVIL	10	-	29821457	29822387	N/A	N/A	29820182	29820217	29839525	29840192	61433	1176842747	14,27,3	136013411721	59,102,50	944	28	0.00215813	0.0403526	0.714,0.481,0.881	0.406,0.281,0.505	0.295
12949	ENSG00000080345	RIF1	2	+	152324987	152325065	N/A	N/A	152324513	152324660	152325154	152325270	12949	135,78,136	21,20,36	47,11,45	21,18,32	142	85	0.000169575	0.00649353	0.794,0.7,0.693	0.573,0.268,0.457	0.296
47442	ENSG00000072840	EVC	4	+	5819937	5819981	N/A	N/A	5812679	5815889	5825343	5825547	47442	39,73,40	20,18,14	14,10,29	16,30,23	74	85	0.000215737	0.00764668	0.691,0.823,0.766	0.501,0.277,0.592	0.303
416	ENSG00000197283	SYNGAP1	6	+	33416565	33416645	N/A	N/A	33415619	33415710	33419536	33420172	416	39,38,8	15,4,3	10,22,17	8,18,22	145	84	0.00114423	0.0261954	0.601,0.846,0.607	0.42,0.415,0.309	0.303
50584	ENSG00000185019	UBOX5	20	-	3095950	3096112	N/A	N/A	3088218	3090960	3102029	3103230	50584	76,80,25	9,4,0	63,58,42	9,23,14	233	85	0.0019379	0.0373609	0.755,0.879,1.0	0.719,0.479,0.523	0.304
3356	ENSG00000151693	ASAP2	2	+	9531190	9531325	N/A	N/A	9528422	9528675	9533610	9533776	3356	51,45,67	23,22,18	17,19,17	25,25,36	206	85	1.04905e-07	1.76905e-05	0.478,0.458,0.606	0.219,0.239,0.163	0.307
58588	ENSG00000161179	YDJC	22	-	21983298	21983476	N/A	N/A	21982377	21983076	21983596	21983696	58588	139,127,39	6,16,3	28109143	23,30,25	249	85	0.000653389	0.0173389	0.888,0.73,0.816	0.294,0.554,0.661	0.308
11245	ENSG00000108509	CAMTA2	17	-	4885383	4885455	N/A	N/A	4884972	4885126	4886051	4886187	11245	125,112,85	19,14,0	102,49,131	32,40,58	130	85	5.23191e-07	6.78395e-05	0.811,0.84,1.0	0.676,0.445,0.596	0.311
51468	ENSG00000185761	ADAMTSL5	19	-	1508441	1508907	N/A	N/A	1507996	1508108	1510148	1510221	51468	40,31,40	5,2,27	11,9,23	4,24,32	518	66	0.000920496	0.0224548	0.505,0.664,0.159	0.259,0.046,0.084	0.313
65467	ENSG00000125482	TTF1	9	-	135276841	135278215	N/A	N/A	135275421	135275645	135282176	135282209	65467	759768607	2,2,0	505506585	3,14,6	1386	26	0.00175582	0.0349533	0.877,0.878,1.0	0.759,0.404,0.647	0.315
44678	ENSG00000123636	BAZ2B	2	-	160287373	160287667	N/A	N/A	160285710	160285771	160289267	160292064	44678	144,98,148	1,1,0	81102103	9,5,12	334	54	5.89651e-06	0.000486595	0.959,0.941,1.0	0.593,0.767,0.581	0.32
486	ENSG00000126562	WNK4	17	+	40939795	40939917	N/A	N/A	40939295	40939560	40940147	40940206	486	122,151,42	6,1,0	7,12,20	0,11,4	160	52	0.0017077	0.0342982	0.869,0.98,1.0	1.0,0.262,0.619	0.323
19099	ENSG00000205581	HMGN1	21	-	40717755	40717884	N/A	N/A	40717071	40717200	40719304	40719404	19099	71,99,133	25,20,7	39,19,43	23,19,27	200	85	9.43399e-05	0.00416999	0.547,0.678,0.89	0.419,0.298,0.404	0.331
5487	ENSG00000099377	HSD3B7	16	+	30996973	30997145	N/A	N/A	30996518	30996618	30997743	30997852	5487	91,119,71	1,0,0	26,51,69	2,22,10	243	85	4.21225e-07	5.65277e-05	0.97,1.0,1.0	0.82,0.448,0.707	0.332
15790	ENSG00000175182	FAM131A	3	+	184055098	184055159	N/A	N/A	184053713	184053911	184059511	184059605	15790	57,27,41	14,6,0	13,53,34	21,21,22	108	85	0.000678602	0.017828	0.762,0.78,1.0	0.328,0.665,0.549	0.333
47441	ENSG00000072840	EVC	4	+	5819937	5819981	N/A	N/A	5812679	5815889	5830245	5830772	47441	36,43,40	1,21,0	14,20,27	12,17,29	74	85	3.49919e-06	0.000321753	0.976,0.702,1.0	0.573,0.575,0.517	0.338
18229	ENSG00000137449	CPEB2	4	+	15042087	15042111	N/A	N/A	15034784	15034835	15054037	15054208	18229	21,20,8	58,37,23	4,4,7	71,35,92	17	44	3.3159e-07	4.70415e-05	0.484,0.583,0.474	0.127,0.228,0.165	0.34
33657	ENSG00000135317	SNX14	6	-	86248555	86248582	N/A	N/A	86246509	86246642	86251702	86251761	33657	97,64,153	53,64,21	63,27,57	128124126	20	52	1.12099e-10	4.17457e-08	0.826,0.722,0.95	0.561,0.361,0.54	0.345
41188	ENSG00000160310	PRMT2	21	+	48081711	48081848	N/A	N/A	48069486	48069651	48084206	48084863	41188	91,72,21	25,20,20	28,3,17	32,38,39	208	85	4.42278e-06	0.000391049	0.598,0.595,0.3	0.263,0.031,0.151	0.349
44255	ENSG00000186470	BTN3A2	6	+	26368405	26368495	N/A	N/A	26368217	26368278	26368792	26369140	44255	57,73,42	15,3,0	16,30,14	8,9,7	135	54	0.00238473	0.0433736	0.603,0.907,1.0	0.444,0.571,0.444	0.35
55405	ENSG00000154134	ROBO3	11	+	124747832	124748027	N/A	N/A	124747414	124747648	124748193	124748332	55405	96,57,13	17,15,2	30,8,52	18,16,34	266	85	3.57996e-05	0.00199976	0.643,0.548,0.675	0.348,0.138,0.328	0.351
20544	ENSG00000140451	PIF1	15	-	65114676	65114809	N/A	N/A	65114464	65114590	65115976	65116553	20544	65,52,49	0,0,0	11,10,4	2,0,5	204	85	0.00149119	0.0312708	1.0,1.0,1.0	0.696,1.0,0.25	0.351
44454	ENSG00000137817	PARP6	15	-	72543185	72543298	N/A	N/A	72542360	72542433	72543547	72543596	44454	43,72,78	8,18,9	11,3,14	14,6,7	122	23	5.37063e-05	0.0026786	0.503,0.43,0.62	0.129,0.086,0.274	0.355
56210	ENSG00000147044	CASK	X	-	41414852	41414888	N/A	N/A	41412971	41413168	41416284	41416353	56210	52,28,74	10,7,0	15,21,21	16,28,36	35	62	2.22045e-15	2.61124e-12	0.902,0.876,1.0	0.624,0.571,0.508	0.358
19466	ENSG00000089159	PXN	12	-	120653732	120653893	N/A	N/A	120653362	120653464	120654075	120654919	19466	58,56,47	22,21,2	39,50,35	31,48,47	232	85	0.000608581	0.0165831	0.491,0.494,0.896	0.316,0.276,0.214	0.358
25445	ENSG00000118518	RNF146	6	+	127603431	127603540	N/A	N/A	127601375	127601485	127607194	127607322	25445	66,34,53	15,21,24	26,3,12	26,50,26	180	85	1.06627e-06	0.000120612	0.675,0.433,0.51	0.321,0.028,0.179	0.363
2283	ENSG00000128581	RABL5	7	-	100961404	100962313	N/A	N/A	100959620	100959823	100964951	100965071	2283	363317160	1,12,0	332405487	34,36,26	980	85	3.1708e-05	0.00181148	0.969,0.696,1.0	0.459,0.494,0.619	0.364
19089	ENSG00000205581	HMGN1	21	-	40717755	40719218	N/A	N/A	40717071	40717200	40719304	40719409	19089	453598749	25,20,7	182126222	23,19,27	1534	85	7.35799e-06	0.000573846	0.501,0.624,0.856	0.305,0.269,0.313	0.365
33491	ENSG00000151353	TMEM18	2	-	675757	676238	N/A	N/A	675557	675630	676573	676642	33491	235226229	7,15,0	122,89,98	11,7,33	510	43	0.00137044	0.0296276	0.739,0.56,1.0	0.483,0.517,0.2	0.366
4916	ENSG00000106853	PTGR1	9	-	114326436	114326542	N/A	N/A	114324856	114325511	114337013	114337122	4916	71,51,92	13,4,0	63,57,31	19,25,31	177	85	9.81145e-06	0.00072233	0.724,0.86,1.0	0.614,0.523,0.324	0.374
15378	ENSG00000178104	PDE4DIP	1	-	144859758	144859998	N/A	N/A	144857611	144857728	144863317	144863442	15378	132,102,88	19,10,0	62,55,91	20,36,25	311	85	6.57701e-05	0.00315358	0.655,0.736,1.0	0.459,0.295,0.499	0.379
10471	ENSG00000151914	DST	6	-	56333779	56333797	N/A	N/A	56330875	56330993	56334680	56334755	10471	45,40,30	45,37,36	7,5,15	40,63,69	11	68	3.16333e-09	8.41447e-07	0.861,0.87,0.837	0.52,0.329,0.573	0.382
30597	ENSG00000152240	HAUS1	18	+	43699891	43700026	N/A	N/A	43685159	43685334	43703264	43703330	30597	44,54,89	4,13,0	17,14,27	7,24,6	180	59	0.00134231	0.0291614	0.783,0.577,1.0	0.443,0.161,0.596	0.387
11233	ENSG00000108509	CAMTA2	17	-	4885383	4885470	N/A	N/A	4884972	4885126	4886051	4886187	11233	78,52,40	19,14,0	60,36,62	32,40,58	160	85	6.64513e-05	0.00318202	0.686,0.664,1.0	0.499,0.323,0.362	0.389
26594	ENSG00000002586	CD99	X	+	2645333	2645384	N/A	N/A	2644300	2644414	2651397	2651708	26594	15,30,37	22,14,9	4,5,8	20,27,13	88	85	0.000368369	0.0114476	0.397,0.674,0.799	0.162,0.152,0.373	0.394
38990	ENSG00000134852	CLOCK	4	-	56376078	56376232	N/A	N/A	56355540	56355632	56412948	56413305	38990	32,55,77	1,1,0	16,16,30	2,11,8	225	85	1.19757e-05	0.000832304	0.924,0.954,1.0	0.751,0.355,0.586	0.395
26310	ENSG00000132549	VPS13B	8	+	100519364	100519431	N/A	N/A	100515063	100515178	100519997	100520139	26310	32,18,20	2,0,0	9,12,28	4,18,5	120	85	0.000597581	0.0163833	0.919,1.0,1.0	0.614,0.321,0.799	0.395
11243	ENSG00000108509	CAMTA2	17	-	4885383	4885522	N/A	N/A	4884972	4885126	4886051	4886187	11243	72,55,46	19,14,0	60,33,68	32,40,58	210	85	0.000203722	0.00738355	0.605,0.614,1.0	0.431,0.25,0.322	0.405
64655	ENSG00000151778	SERP2	13	+	44964492	44964714	N/A	N/A	44953776	44953849	44971407	44971846	64655	105,124,81	2,0,0	72,57,73	8,24,10	274	66	9.4314e-08	1.62945e-05	0.927,1.0,1.0	0.684,0.364,0.637	0.414
35514	ENSG00000244754	N4BP2L2	13	-	33054726	33054774	N/A	N/A	33018102	33018263	33091993	33092057	35514	26,21,24	24,46,4	13,3,2	26,34,40	54	57	0.000890159	0.0219533	0.533,0.325,0.864	0.345,0.085,0.05	0.414
65619	ENSG00000168411	RFWD3	16	-	74698587	74698643	N/A	N/A	74694895	74695349	74700683	74700772	65619	41,27,36	21,18,0	11,2,11	13,26,11	95	82	0.00149857	0.0313882	0.628,0.564,1.0	0.422,0.062,0.463	0.415
53842	ENSG00000109180	OCIAD1	4	+	48833243	48833513	N/A	N/A	48833025	48833069	48834636	48834699	53842	265271154	1,1,0	168251208	3,5,15	264	8	0.00133562	0.0291009	0.889,0.891,1.0	0.629,0.603,0.296	0.417
3363	ENSG00000130396	MLLT4	6	+	168314082	168314103	N/A	N/A	168311963	168312169	168314847	168314993	3363	31,19,8	8,3,5	8,4,10	23,25,20	28	85	4.85457e-08	9.39138e-06	0.922,0.951,0.829	0.514,0.327,0.603	0.419
63798	ENSG00000197136	PCNXL3	11	+	65387007	65387131	N/A	N/A	65385410	65386538	65387809	65387900	63798	101,94,47	0,0,0	32,60,78	13,27,13	194	84	3.58402e-12	1.99833e-09	1.0,1.0,1.0	0.516,0.49,0.722	0.424
62156	ENSG00000001631	KRIT1	7	-	91873315	91873463	N/A	N/A	91871374	91871451	91874215	91874448	62156	94,89,118	18,7,0	61,24,43	12,49,25	204	70	7.06684e-05	0.00332992	0.642,0.814,1.0	0.636,0.144,0.371	0.435
27339	ENSG00000125962	ARMCX5	X	+	101856391	101856437	N/A	N/A	101854453	101854775	101860409	101860582	27339	11,15,48	25,12,0	7,2,8	24,30,22	78	85	0.000686975	0.0180267	0.324,0.577,1.0	0.241,0.068,0.284	0.436
10957	ENSG00000158483	FAM86C1	11	+	71502784	71502865	N/A	N/A	71500828	71500891	71507062	71507212	10957	22,28,13	8,7,1	2,13,8	10,12,8	119	56	0.0012935	0.0284748	0.564,0.653,0.86	0.086,0.338,0.32	0.444
13774	ENSG00000164845	FAM86FP	12	-	8387848	8388114	N/A	N/A	8386937	8387021	8388196	8388330	13774	75,82,37	22,14,0	13,10,23	15,11,11	329	77	0.00217908	0.0406383	0.444,0.578,1.0	0.169,0.175,0.329	0.45
46007	ENSG00000177685	EFCAB4A	11	+	830865	831032	N/A	N/A	830620	830713	831223	831295	46007	31,28,22	3,8,4	3,3,8	7,8,10	218	65	5.0984e-06	0.00043475	0.755,0.511,0.621	0.113,0.101,0.193	0.493
10959	ENSG00000158483	FAM86C1	11	+	71502781	71502865	N/A	N/A	71500828	71500891	71507062	71507212	10959	45,50,14	8,7,1	2,16,11	10,12,8	125	56	3.31886e-05	0.00187501	0.716,0.762,0.862	0.082,0.374,0.381	0.501
37313	ENSG00000141380	SS18	18	-	23664015	23664139	N/A	N/A	23662326	23662492	23667464	23667541	37313	25,13,19	0,3,5	8,2,7	8,9,5	180	70	0.00103673	0.0244612	1.0,0.628,0.596	0.28,0.08,0.353	0.504
63453	ENSG00000184083	FAM120C	X	-	54112147	54112349	N/A	N/A	54107754	54107893	54117744	54117859	63453	32,40,30	1,0,0	17,1,16	2,14,3	273	85	0.000576286	0.0159462	0.909,1.0,1.0	0.726,0.022,0.624	0.512
59057	ENSG00000244625	CTA-211A9.5	22	+	27107792	27107971	N/A	N/A	27068753	27068950	27113215	27113422	59057	11,21,14	7,11,0	9,0,7	20,45,51	250	85	1.0274e-05	0.000747525	0.348,0.394,1.0	0.133,0.0,0.045	0.521
49035	ENSG00000139734	DIAPH3	13	-	60707090	60707123	N/A	N/A	60686143	60686320	60737720	60737992	49035	34,38,34	8,4,11	1,0,4	1,3,9	52	85	0.00129829	0.0285241	0.874,0.939,0.835	0.62,0.0,0.421	0.536
13386	ENSG00000110274	CEP164	11	+	117253511	117253658	N/A	N/A	117252416	117252584	117261492	117261624	13386	27,15,34	6,11,0	1,12,4	5,17,19	218	85	0.000277858	0.00926634	0.637,0.347,1.0	0.072,0.216,0.076	0.54
5896	ENSG00000134759	ELP2	18	+	33719381	33719576	N/A	N/A	33718232	33718389	33721099	33721164	5896	29,45,53	4,10,6	1,0,4	9,9,8	239	58	3.65118e-11	1.5249e-08	0.638,0.522,0.682	0.026,0.0,0.108	0.569
44256	ENSG00000186470	BTN3A2	6	+	26368410	26368495	N/A	N/A	26368202	26368278	26368792	26369140	44256	30,35,14	15,3,0	8,0,6	8,9,7	140	69	0.000893205	0.0220042	0.496,0.852,1.0	0.33,0.0,0.297	0.574
21471	ENSG00000174353	STAG3L3	7	-	72469577	72469685	N/A	N/A	72469012	72469313	72469993	72470073	21471	25,23,3	6,2,0	20,1,9	10,11,12	167	73	0.00139363	0.0298555	0.646,0.834,1.0	0.466,0.038,0.247	0.576
26844	ENSG00000205885	C1RL-AS1	12	+	7267981	7271273	N/A	N/A	7267725	7267815	7271494	7271622	26844	200134110	1,0,0	52,58,90	3,12,1	3361	83	0.00153388	0.0319116	0.832,1.0,1.0	0.3,0.107,0.69	0.578
4793	ENSG00000156313	RPGR	X	-	38146346	38147294	N/A	N/A	38135839	38136025	38150211	38150277	4793	43,102,70	0,5,0	49,30,97	8,11,9	993	59	0.00200627	0.0382329	1.0,0.548,1.0	0.267,0.139,0.39	0.584
33371	ENSG00000137075	RNF38	9	-	36390463	36390613	N/A	N/A	36375930	36376124	36424609	36424680	33371	25,47,4	7,1,0	6,22,2	15,26,2	200	64	3.86236e-05	0.00211262	0.533,0.938,1.0	0.113,0.213,0.242	0.634
32070	ENSG00000064225	ST3GAL6	3	+	98475212	98475384	N/A	N/A	98451079	98451376	98487273	98487373	32070	11,8,19	1,0,1	6,0,9	3,4,12	243	85	0.00026875	0.00904359	0.794,1.0,0.869	0.412,0.0,0.208	0.681
61377	ENSG00000168038	ULK4	3	-	41978786	41978832	N/A	N/A	41977386	41977432	41979589	41979689	61377	6,20,7	0,11,0	1,6,5	14,26,12	39	39	1.43951e-05	0.000967352	1.0,0.645,1.0	0.067,0.188,0.294	0.699
61381	ENSG00000168038	ULK4	3	-	41978720	41978832	N/A	N/A	41977353	41977432	41979589	41979689	61381	6,23,7	0,11,0	1,6,5	14,26,12	170	72	4.01792e-05	0.00217455	1.0,0.47,1.0	0.029,0.089,0.15	0.734
8197	ENSG00000117245	KIF17	1	-	20996913	20996984	N/A	N/A	20996913	20996981	20998430	20998689	8197	5,7,1	16,26,13	3,6,4	1,2,3	64	61	0.000396914	0.0120389	0.229,0.204,0.068	0.741,0.741,0.56	-0.514
4279	ENSG00000084676	NCOA1	2	+	24991089	24993571	N/A	N/A	24991092	24993571	24985555	24985645	4279	7,2,9	10,3,17	11,9,18	1,8,0	83	83	0.00181503	0.0365491	0.412,0.4,0.346	0.917,0.529,1.0	-0.429
3966	ENSG00000132680	KIAA0907	1	-	155886415	155886528	N/A	N/A	155886415	155886500	155887289	155887463	3966	88,54,29	17,36,60	97,85,123	14,2,19	99	78	0.000224211	0.00824314	0.803,0.542,0.276	0.845,0.971,0.836	-0.344
2808	ENSG00000196150	ZNF250	8	-	146115317	146115459	N/A	N/A	146115317	146115444	146115692	146115788	2808	4,0,0	25,16,33	7,6,13	14,7,18	93	85	5.30992e-06	0.000572645	0.128,0.0,0.0	0.314,0.439,0.398	-0.341
6753	ENSG00000166783	KIAA0430	16	-	15719228	15719657	N/A	N/A	15719228	15719654	15724188	15724361	6753	23,22,18	14,6,22	36,26,28	4,3,2	85	85	0.000203804	0.00772705	0.622,0.786,0.45	0.9,0.897,0.933	-0.291
5131	ENSG00000102081	FMR1	X	+	147026388	147026571	N/A	N/A	147026424	147026571	147024650	147024846	5131	66,50,52	28,15,22	71,25,42	5,0,6	114	85	1.70802e-05	0.00131572	0.637,0.713,0.638	0.914,1.0,0.839	-0.255
2475	ENSG00000179152	TCAIM	3	+	44408947	44409200	N/A	N/A	44409023	44409200	44402856	44403010	2475	51,30,27	61,52,34	30,24,32	26,7,13	154	85	0.00145503	0.031189	0.316,0.242,0.305	0.389,0.654,0.576	-0.252
6295	ENSG00000145979	TBC1D7	6	-	13327018	13327195	N/A	N/A	13327018	13327138	13328687	13328763	6295	18,11,7	25,23,34	19,16,28	11,10,27	119	69	0.000840029	0.0211226	0.295,0.217,0.107	0.5,0.481,0.376	-0.246
3363	ENSG00000205133	TRIQK	8	-	93897547	93898963	N/A	N/A	93897547	93898895	93904216	93904302	3363	144,64,78	22,8,38	75,45,90	6,0,0	140	79	3.99306e-05	0.00240098	0.787,0.819,0.537	0.876,1.0,1.0	-0.244
4532	ENSG00000132781	MUTYH	1	-	45797332	45797544	N/A	N/A	45797332	45797521	45797694	45797758	4532	3,0,0	25,16,13	4,12,2	10,13,9	73	57	0.00154576	0.0321956	0.086,0.0,0.0	0.238,0.419,0.148	-0.24
7077	ENSG00000100416	TRMU	22	+	46746187	46746360	N/A	N/A	46746242	46746360	46742318	46742441	7077	125,97,47	32,34,42	219229249	21,40,35	133	85	9.48307e-05	0.00464862	0.714,0.646,0.417	0.87,0.785,0.82	-0.233
8986	ENSG00000134744	ZCCHC11	1	-	52902426	52902650	N/A	N/A	52902426	52902635	52903891	52904007	8986	21,26,6	101,88,62	19,21,16	29,20,38	93	85	0.000111404	0.00505272	0.16,0.213,0.081	0.375,0.49,0.278	-0.23
3614	ENSG00000006114	SYNRG	17	-	35956269	35956391	N/A	N/A	35956269	35956388	35960409	35960450	3614	27,25,24	3,9,24	19,40,32	4,0,0	34	34	0.00118639	0.027287	0.9,0.735,0.5	0.826,1.0,1.0	-0.23
554	ENSG00000163781	TOPBP1	3	-	133371306	133371473	N/A	N/A	133371306	133371458	133372188	133372368	554	103,114,98	28,62,52	56,45,34	12,3,2	93	85	0.000100441	0.00477883	0.771,0.627,0.633	0.81,0.932,0.94	-0.217
3261	ENSG00000185485	SDHAP1	3	-	195692299	195692448	N/A	N/A	195692299	195692413	195694384	195694515	3261	14,1,0	34,38,34	12,16,9	13,30,27	113	85	0.00118147	0.027287	0.236,0.019,0.0	0.41,0.286,0.2	-0.214
8987	ENSG00000134744	ZCCHC11	1	-	52902426	52902647	N/A	N/A	52902426	52902635	52903891	52904007	8987	25,0,6	101,88,62	8,20,11	29,20,38	90	85	0.000522224	0.0145652	0.189,0.0,0.084	0.207,0.486,0.215	-0.212
468	ENSG00000260833	AC124789.1	17	-	36607549	36607769	N/A	N/A	36607549	36607637	36607869	36608071	468	32,25,16	28,22,35	58,76,88	30,36,33	199	81	0.000184599	0.00746549	0.317,0.316,0.157	0.44,0.462,0.52	-0.211
1240	ENSG00000103852	TTC23	15	-	99679521	99679672	N/A	N/A	99679521	99679604	99696352	99696502	1240	8,3,0	26,39,19	11,8,23	16,24,20	137	76	0.000197465	0.00772598	0.146,0.041,0.0	0.276,0.156,0.389	-0.211
7810	ENSG00000183853	KIRREL	1	+	158059243	158059418	N/A	N/A	158059291	158059418	158058116	158058244	7810	224,222,47	183213119	184175218	135,71,106	126	85	0.000784288	0.0202455	0.452,0.413,0.21	0.479,0.624,0.581	-0.203
3533	ENSG00000148143	ZNF462	9	+	109694543	109694830	N/A	N/A	109694726	109694830	109692805	109692970	3533	20,4,0	46,13,14	10,15,29	14,8,30	254	85	0.00122422	0.0279567	0.127,0.093,0.0	0.193,0.386,0.244	-0.201
1985	ENSG00000196678	ERI2	16	-	20807665	20810389	N/A	N/A	20807665	20809533	20810584	20810673	1985	193217252	19,43,20	84,44,82	19,12,45	924	82	0.000135116	0.0057519	0.474,0.309,0.528	0.282,0.246,0.139	0.215
4122	ENSG00000119685	TTLL5	14	+	76259255	76259443	N/A	N/A	76259258	76259443	76249489	76249873	4122	32,16,20	52,52,28	12,0,12	54,70,49	85	85	0.00015018	0.00631511	0.381,0.235,0.417	0.182,0.0,0.197	0.218
3814	ENSG00000018189	RUFY3	4	+	71659481	71659621	N/A	N/A	71659501	71659621	71655211	71655309	3814	12,31,32	67,51,31	3,10,2	28,52,29	98	85	0.00281823	0.049021	0.134,0.345,0.472	0.085,0.143,0.056	0.222
7345	ENSG00000147421	HMBOX1	8	+	28906470	28906565	N/A	N/A	28906476	28906565	28904874	28904970	7345	33,4,58	5,2,0	11,20,33	8,11,18	85	82	0.000488513	0.0137834	0.864,0.659,1.0	0.57,0.637,0.639	0.226
4624	ENSG00000135317	SNX14	6	-	86282015	86282092	N/A	N/A	86282015	86282089	86283975	86284096	4624	94,41,147	4,4,10	82,23,37	23,15,12	70	67	1.11868e-07	2.01072e-05	0.957,0.907,0.934	0.773,0.595,0.747	0.228
109	ENSG00000000457	SCYL3	1	-	169838068	169838269	N/A	N/A	169838068	169838180	169839395	169839498	109	16,13,22	40,22,18	6,0,1	52,22,61	167	85	3.15295e-09	1.09295e-06	0.169,0.231,0.384	0.055,0.0,0.008	0.24
3023	ENSG00000214078	CPNE1	20	-	34246851	34246936	N/A	N/A	34246851	34246904	34252681	34252822	3023	75,79,38	5,18,0	37,37,35	8,22,12	78	46	0.00226434	0.0429251	0.898,0.721,1.0	0.732,0.498,0.632	0.252
366	ENSG00000141027	NCOR1	17	-	16029395	16029523	N/A	N/A	16029395	16029520	16040624	16040726	366	31,32,40	15,25,30	12,12,26	24,41,30	85	85	0.000900215	0.0221149	0.674,0.561,0.571	0.333,0.226,0.464	0.261
4308	ENSG00000114388	NPRL2	3	-	50386816	50387259	N/A	N/A	50386816	50386921	50387361	50387453	4308	121126130	0,0,0	87,87,128	4,26,4	409	85	0.000130641	0.00566072	1.0,1.0,1.0	0.819,0.41,0.869	0.301
1622	ENSG00000172932	ANKRD13D	11	+	67066528	67067082	N/A	N/A	67067000	67067082	67059461	67059651	1622	202,94,104	8,0,0	116178136	8,13,17	533	75	0.000802958	0.0206178	0.78,1.0,1.0	0.671,0.658,0.53	0.307
1921	ENSG00000134243	SORT1	1	-	109888372	109888503	N/A	N/A	109888372	109888500	109890104	109890154	1921	71,70,90	23,45,10	24,11,27	28,39,15	43	43	0.00148385	0.0314461	0.755,0.609,0.9	0.462,0.22,0.643	0.313
8717	ENSG00000109046	WSB1	17	+	25634769	25636298	N/A	N/A	25636125	25636298	25633807	25633908	8717	99712321656	136,105,60	197128324	154170147	1427	85	0	0	0.304,0.411,0.622	0.071,0.043,0.116	0.369
9027	ENSG00000066322	ELOVL1	1	-	43830598	43830768	N/A	N/A	43830598	43830679	43831234	43831294	9027	7,23,34	19,0,32	5,0,9	44,45,22	124	42	0.0020634	0.0403776	0.111,1.0,0.265	0.037,0.0,0.122	0.406
3698	ENSG00000108840	HDAC5	17	-	42188096	42188171	N/A	N/A	42188096	42188168	42194861	42195072	3698	28,29,3	17,32,1	6,3,3	27,9,26	68	65	5.37952e-05	0.00303568	0.612,0.464,0.741	0.175,0.242,0.099	0.434
8954	ENSG00000143363	PRUNE	1	+	150990942	150991145	N/A	N/A	150991032	150991145	150990287	150990380	8954	20,21,21	6,0,0	7,14,18	9,10,11	168	85	0.000597716	0.0162237	0.628,1.0,1.0	0.282,0.415,0.453	0.493
5132	ENSG00000102081	FMR1	X	+	147026424	147026571	N/A	N/A	147026463	147026571	147024650	147024846	5132	28,15,22	8,21,0	5,0,6	7,11,22	117	85	0.00156845	0.0325286	0.718,0.342,1.0	0.342,0.0,0.165	0.518
7344	ENSG00000147421	HMBOX1	8	+	28906473	28906565	N/A	N/A	28906476	28906565	28904874	28904970	7344	13,13,17	5,2,0	10,0,8	8,11,18	85	82	0.000285064	0.00941097	0.715,0.862,1.0	0.547,0.0,0.3	0.577
4710	ENSG00000133460	SLC2A11	22	+	24219571	24220056	N/A	N/A	24219907	24220056	24219228	24219358	4710	9,28,18	2,6,0	12,0,5	15,6,10	407	85	0.000191726	0.00756461	0.484,0.494,1.0	0.143,0.0,0.095	0.58
1161	ENSG00000164733	CTSB	8	-	11718869	11718988	N/A	N/A	11718914	11718988	11710837	11710988	1161	1,0,0	25,10,28	7,13,11	15,2,9	105	67	5.97185e-06	0.000490006	0.025,0.0,0.0	0.229,0.806,0.438	-0.483
2702	ENSG00000116922	C1orf109	1	-	38155887	38156192	N/A	N/A	38156005	38156192	38155277	38155555	2702	42,25,9	6,8,8	29,46,38	1,0,2	189	85	0.000514891	0.0154372	0.759,0.584,0.336	0.929,1.0,0.895	-0.382
1311	ENSG00000215190	LINC00680	6	-	58275150	58275346	N/A	N/A	58275195	58275346	58272351	58273455	1311	23,23,5	17,7,4	33,26,34	3,0,7	123	85	0.00111443	0.0271469	0.483,0.694,0.463	0.884,1.0,0.77	-0.338
1511	ENSG00000094841	UPRT	X	+	74520701	74520850	N/A	N/A	74520701	74520800	74523239	74524435	1511	22,13,0	69,63,43	18,28,17	35,16,42	128	85	0.000850246	0.0220922	0.175,0.121,0.0	0.255,0.537,0.212	-0.236
3924	ENSG00000101751	POLI	18	+	51810291	51810435	N/A	N/A	51810291	51810383	51813650	51813781	3924	14,9,36	37,29,58	0,0,0	22,22,43	130	85	1.30063e-08	3.37947e-06	0.198,0.169,0.289	0.0,0.0,0.0	0.219
1867	ENSG00000090097	PCBP4	3	-	51993910	51994336	N/A	N/A	51994204	51994336	51993592	51993667	1867	692571307	34,46,22	353295406	66,77,92	348	68	2.9976e-15	4.67326e-12	0.799,0.708,0.732	0.511,0.428,0.463	0.279
1862	ENSG00000095564	BTAF1	10	+	93718821	93719039	N/A	N/A	93718821	93718911	93719541	93719637	1862	56,69,60	38,39,14	36,39,34	44,48,121	197	83	9.05772e-06	0.000588374	0.383,0.427,0.644	0.256,0.255,0.106	0.279
2019	ENSG00000158201	ABHD3	18	-	19243638	19244191	N/A	N/A	19244078	19244191	19239130	19239304	2019	33,34,43	15,4,14	7,16,20	27,14,37	511	85	2.00256e-06	0.000231259	0.268,0.586,0.338	0.041,0.16,0.082	0.303
2738	ENSG00000058673	ZC3H11A	1	+	203765420	203765729	N/A	N/A	203765420	203765624	203770702	203770756	2738	114115170	47,36,26	66,19,75	51,61,51	138	47	7.45035e-06	0.000527959	0.452,0.521,0.69	0.306,0.096,0.334	0.309
3497	ENSG00000156253	RWDD2B	21	-	30380560	30380942	N/A	N/A	30380715	30380942	30380081	30380444	3497	131,89,113	7,3,10	113,65,68	36,19,34	226	85	1.88541e-10	7.34838e-08	0.876,0.918,0.81	0.541,0.563,0.429	0.357
4941	ENSG00000154134	ROBO3	11	+	124747414	124748027	N/A	N/A	124747414	124747648	124748193	124748332	4941	142,89,35	17,15,2	47,13,70	18,16,34	450	85	1.93779e-05	0.00118471	0.612,0.528,0.768	0.33,0.133,0.28	0.388
4569	ENSG00000110046	ATG2A	11	-	64669981	64670152	N/A	N/A	64669987	64670152	64669731	64669858	4569	21,19,2	10,7,0	5,13,13	16,17,32	85	85	0.0011599	0.0278197	0.677,0.731,1.0	0.238,0.433,0.289	0.483
394	ENSG00000102125	TAZ	X	+	153641543	153641695	N/A	N/A	153641543	153641676	153641818	153641904	394	2,12,12	0,4,0	0,0,4	2,10,5	91	79	0.000829671	0.0217388	1.0,0.723,1.0	0.0,0.0,0.41	0.771
2403	ENSG00000152763	WDR78	1	-	67301308	67301460	67303392	67303479	67299673	67299831	67306151	67306354	2403	5,0,0	24,12,24	8,8,6	21,0,6	160	223	0.00159422	0.0367114	0.225,0.0,0.0	0.347,1.0,0.582	-0.568
3893	ENSG00000142920	ADC	1	+	33549554	33549728	33557650	33557823	33546988	33547109	33558882	33559017	3893	9,6,0	31,34,16	21,23,19	32,0,22	245	244	0.00070909	0.0197915	0.224,0.149,0.0	0.395,1.0,0.462	-0.495
7411	ENSG00000137522	RNF121	11	+	71673197	71673335	71689131	71689281	71671795	71671937	71693806	71693961	7411	8,2,2	12,15,5	3,14,13	2,0,7	209	221	0.00160444	0.0367114	0.413,0.124,0.297	0.613,1.0,0.663	-0.481
2465	ENSG00000167733	HSD11B1L	19	+	5684999	5685130	5686910	5687002	5684829	5684916	5687292	5687386	2465	9,10,0	25,20,18	18,11,16	7,10,5	197	165	7.04992e-05	0.00337966	0.232,0.295,0.0	0.683,0.48,0.728	-0.455
3239	ENSG00000133961	NUMB	14	-	73876644	73876776	73929234	73929395	73833604	73833689	73930180	73930331	3239	24,13,10	293237328	544576622	545565808	225	196	0	0	0.067,0.046,0.026	0.465,0.47,0.401	-0.399
2466	ENSG00000167733	HSD11B1L	19	+	5685003	5685130	5686910	5687002	5684829	5684916	5687292	5687386	2466	5,9,0	25,20,18	10,11,6	7,10,5	193	165	0.000235113	0.00863456	0.146,0.278,0.0	0.55,0.485,0.506	-0.372
1175	ENSG00000132970	WASF3	13	+	27250685	27250861	27254171	27254338	27246008	27246126	27255190	27255457	1175	164107133	262209228	233161195	70,86,105	247	238	0	0	0.376,0.33,0.36	0.762,0.643,0.642	-0.327
1994	ENSG00000131373	HACL1	3	-	15631046	15631119	15633106	15633187	15628031	15628109	15637890	15637931	1994	11,0,0	39,14,14	14,15,25	23,11,45	83	67	0.000898357	0.0242132	0.185,0.0,0.0	0.329,0.524,0.31	-0.326
7050	ENSG00000168096	ANKS3	16	-	4776659	4776781	4776979	4777178	4774750	4774832	4779980	4780152	7050	46,47,12	44,31,38	79,94,76	40,23,20	260	183	0.000276397	0.00980664	0.424,0.516,0.182	0.582,0.742,0.728	-0.31
6453	ENSG00000147044	CASK	X	-	41414852	41414888	41416284	41416353	41412971	41413168	41419031	41419100	6453	27,29,14	52,42,78	33,39,61	19,16,27	101	35	5.86942e-12	1.75523e-09	0.152,0.193,0.059	0.376,0.458,0.439	-0.29
7497	ENSG00000136856	SLC2A8	9	+	130165938	130166082	130166237	130166346	130162185	130162285	130167096	130167270	7497	23,35,6	72,56,21	50,58,45	32,46,34	215	180	1.31507e-06	0.000143644	0.211,0.344,0.193	0.567,0.514,0.526	-0.286
3291	ENSG00000182718	ANXA2	15	-	60682411	60682516	60688349	60688626	60678226	60678285	60690141	60690185	3291	218,181,99	64,88,123	288181323	48,49,28	267	95	0.000133799	0.00549188	0.548,0.423,0.223	0.681,0.568,0.804	-0.286
5408	ENSG00000268434	AC011530.4	19	-	46285450	46285508	46287898	46287973	46283035	46283127	46288851	46288971	5408	49,87,58	137,140,73	75134135	39,83,63	136	102	1.59642e-10	4.1773e-08	0.212,0.318,0.373	0.591,0.548,0.616	-0.284
2963	ENSG00000149256	TENM4	11	-	78482036	78482183	78497942	78498128	78467849	78468066	78516336	78516537	2963	50,46,0	99,53,93	61118121	71,80,71	257	218	0.000122054	0.00514428	0.3,0.424,0.0	0.422,0.556,0.591	-0.282
2583	ENSG00000141837	CACNA1A	19	-	13338244	13338341	13339512	13339609	13335480	13335586	13340895	13341023	2583	36,30,23	12,14,27	37,23,60	8,0,7	170	170	0.000364504	0.0121116	0.75,0.682,0.46	0.822,1.0,0.896	-0.275
5727	ENSG00000006837	CDKL3	5	-	133685939	133686118	133695587	133695782	133657481	133657594	133706688	133706732	5727	2,4,11	19,34,22	17,16,15	28,14,17	218	202	0.00174274	0.0390872	0.089,0.098,0.317	0.36,0.514,0.45	-0.273
189	ENSG00000064933	PMS1	2	+	190708689	190708806	190717380	190717503	190682742	190682906	190718664	190718808	189	45,58,43	19,54,67	51,44,25	19,5,6	188	194	0.0005102	0.0154041	0.71,0.526,0.398	0.735,0.901,0.811	-0.271
5333	ENSG00000130702	LAMA5	20	-	60900371	60900602	60901732	60901816	60899496	60899610	60901920	60902022	5333	24,11,9	90,35,29	7,16,27	13,20,15	154	302	0.00044836	0.0140785	0.343,0.381,0.378	0.514,0.611,0.779	-0.267
2238	ENSG00000205581	HMGN1	21	-	40717755	40717884	40719304	40719404	40717071	40717200	40720217	40720265	2238	33,26,17	73101133	24,25,28	38,19,40	127	156	0.00010451	0.00455781	0.357,0.24,0.136	0.437,0.618,0.462	-0.261
6263	ENSG00000108239	TBC1D12	10	+	96267023	96267104	96269847	96269936	96259977	96260084	96271339	96271411	6263	22,22,18	23,13,33	49,53,42	19,27,6	128	144	0.00157887	0.0367114	0.518,0.656,0.38	0.744,0.688,0.887	-0.255
3900	ENSG00000047056	WDR37	10	+	1118055	1118233	1123846	1123943	1102343	1102504	1125950	1126046	3900	117,95,44	88112175	181203176	102,62,117	249	170	0.000342447	0.0115622	0.476,0.367,0.147	0.548,0.691,0.507	-0.252
170	ENSG00000107669	ATE1	10	-	123658355	123658484	123659380	123659509	123629520	123629553	123661905	123662135	170	28,33,18	111119109	44,60,75	97,58,97	141	141	8.07592e-07	0.000103048	0.201,0.217,0.142	0.312,0.508,0.436	-0.232
3662	ENSG00000133597	ADCK2	7	+	140378954	140379083	140380841	140380937	140374283	140374557	140386789	140386953	3662	77,47,29	48,81,45	36,59,74	15,27,36	200	170	0.000916546	0.024515	0.577,0.33,0.354	0.671,0.65,0.636	-0.232
1939	ENSG00000140416	TPM1	15	+	63353396	63353472	63353911	63353987	63353067	63353138	63354413	63354476	1939	265224072250	297029061832	165615041882	551660846	88	88	0	0	0.472,0.453,0.551	0.75,0.695,0.69	-0.22
4855	ENSG00000103994	ZFP106	15	-	42749155	42749356	42758250	42758312	42743864	42744152	42764433	42764519	4855	53,46,38	722612609	109,97,102	424375571	104	266	1.11022e-16	7.74689e-14	0.158,0.161,0.138	0.397,0.398,0.314	-0.217
3122	ENSG00000125962	ARMCX5	X	+	101855847	101855960	101856391	101856437	101854639	101854775	101856807	101859083	3122	43,22,47	32,71,63	52,44,81	31,23,35	184	78	6.7996e-05	0.00331019	0.363,0.116,0.24	0.416,0.448,0.495	-0.213
6855	ENSG00000163071	SPATA18	4	+	52928385	52928498	52935986	52936082	52926947	52927063	52938082	52938322	6855	56,83,29	34,35,23	121,33,144	37,5,28	184	170	0.000195734	0.00747834	0.603,0.687,0.538	0.751,0.859,0.826	-0.203
1218	ENSG00000140859	KIFC3	16	-	57822486	57822625	57824841	57824978	57806134	57806200	57828910	57829053	1218	87,92,68	39,27,13	91,64,71	42,56,76	182	184	0.000513322	0.0154242	0.693,0.775,0.841	0.687,0.536,0.486	0.2
7052	ENSG00000168096	ANKS3	16	-	4755095	4755254	4764051	4764187	4752102	4752243	4774750	4774832	7052	129,107,86	126,101,54	65,88,80	93163209	197	220	5.45707e-06	0.00042838	0.533,0.542,0.64	0.438,0.376,0.299	0.201
1805	ENSG00000144674	GOLGA4	3	+	37315026	37315092	37323448	37323763	37292885	37292975	37327504	37327552	1805	95,96,113	572488518	82,11,75	649514785	72	340	0.000114968	0.00494519	0.44,0.482,0.507	0.374,0.092,0.311	0.217
6974	ENSG00000185347	C14orf80	14	+	105958915	105959071	105960171	105960270	105958443	105958646	105963693	105963780	6974	135,69,93	25,13,0	31,55,57	20,18,26	222	165	2.31906e-05	0.00137306	0.801,0.798,1.0	0.535,0.694,0.62	0.25
1576	ENSG00000143493	INTS7	1	-	212190227	212190365	212193463	212193610	212184716	212184763	212194424	212194554	1576	57,62,100	20,12,12	56,22,35	23,36,21	173	164	0.000520313	0.0155598	0.73,0.83,0.888	0.698,0.367,0.612	0.257
2530	ENSG00000133816	MICAL2	11	+	12262586	12262709	12277189	12277297	12260982	12261132	12278331	12278518	2530	5,7,18	23,7,20	2,15,0	30,42,56	194	179	0.00151476	0.0354951	0.167,0.48,0.454	0.058,0.248,0.0	0.265
6451	ENSG00000147044	CASK	X	-	41416284	41416353	41419031	41419100	41412971	41413168	41420811	41420880	6451	44,30,25	10,8,0	48,28,42	16,28,36	101	101	0.00122062	0.0301792	0.815,0.789,1.0	0.75,0.5,0.538	0.272
972	ENSG00000198431	TXNRD1	12	+	104683243	104683320	104703536	104703728	104682708	104682818	104705067	104705190	972	14,14,5	21,16,11	4,5,4	13,41,23	140	263	0.00160132	0.0367114	0.556,0.622,0.461	0.366,0.186,0.246	0.28
183	ENSG00000103248	MTHFSD	16	-	86585638	86585752	86588250	86588357	86582069	86582183	86588774	86588841	183	33,26,34	41,13,37	14,8,16	39,38,35	153	160	0.000367244	0.0121384	0.457,0.677,0.49	0.273,0.18,0.323	0.283
2918	ENSG00000112877	CEP72	5	+	624585	624694	633883	634062	620183	620376	635486	635699	2918	18,17,2	22,38,10	1,0,8	35,49,39	180	250	0.000183571	0.00711621	0.532,0.383,0.217	0.038,0.0,0.222	0.291
6205	ENSG00000099308	MAST3	19	+	18245626	18245792	18246549	18246651	18245388	18245521	18248048	18248171	6205	54,54,26	40,26,13	18,7,34	39,16,56	237	173	1.35664e-06	0.000143644	0.496,0.603,0.593	0.252,0.242,0.307	0.297
1624	ENSG00000087586	AURKA	20	-	54963742	54963840	54965611	54965721	54963211	54963258	54967209	54967271	1624	94,119,24	27,14,5	27,14,49	17,21,31	106	95	7.59862e-06	0.000561404	0.757,0.884,0.811	0.587,0.374,0.586	0.302
3257	ENSG00000125846	ZNF133	20	+	18285651	18285822	18286324	18286451	18269170	18269248	18286941	18287037	3257	15,19,31	53,69,9	7,0,11	60,43,74	228	184	0.00242203	0.0482867	0.186,0.182,0.735	0.086,0.0,0.107	0.303
3020	ENSG00000132549	VPS13B	8	+	100519364	100519431	100519997	100520139	100515063	100515178	100523331	100523740	3020	57,55,27	11,2,0	17,24,34	20,32,17	120	213	5.88822e-10	1.42223e-07	0.902,0.98,1.0	0.601,0.571,0.78	0.31
1602	ENSG00000170271	C5orf4	5	-	154210360	154210482	154214402	154214494	154202946	154203152	154217690	154217738	1602	21,36,5	61,42,13	4,0,0	28,8,18	126	149	0.0010625	0.0275723	0.289,0.503,0.313	0.145,0.0,0.0	0.32
4698	ENSG00000100479	POLE2	14	-	50133047	50133131	50136241	50136316	50131824	50131881	50140840	50140934	4698	41,47,41	22,22,0	8,6,3	6,9,9	101	119	0.00201793	0.0432512	0.687,0.716,1.0	0.611,0.44,0.282	0.357
2261	ENSG00000136243	NUPL2	7	+	23226670	23226765	23235457	23235534	23221684	23221825	23236298	23236385	2261	11,11,28	14,23,22	1,0,2	39,11,17	165	135	3.82859e-07	5.38865e-05	0.391,0.281,0.51	0.021,0.0,0.088	0.358
7537	ENSG00000055917	PUM2	2	-	20531477	20531698	20532727	20532824	20527070	20527139	20550357	20550463	7537	7,8,18	29,20,10	0,2,2	38,8,32	147	269	0.00239016	0.0478032	0.306,0.423,0.767	0.0,0.314,0.103	0.36
4283	ENSG00000141380	SS18	18	-	23662326	23662492	23664015	23664139	23658039	23658124	23667464	23667541	4283	21,13,27	7,7,5	8,2,12	9,9,13	173	215	0.002311	0.0468403	0.789,0.698,0.87	0.525,0.216,0.534	0.361
1719	ENSG00000172731	LRRC20	10	-	72083618	72083786	72100308	72100458	72058731	72061264	72136207	72136352	1719	62,62,71	63,42,0	10,12,11	20,34,21	221	239	8.34244e-05	0.00388078	0.516,0.615,1.0	0.351,0.276,0.362	0.381
1272	ENSG00000158483	FAM86C1	11	+	71502781	71502865	71504425	71504527	71500828	71500891	71507062	71507212	1272	45,50,14	6,9,3	2,16,11	16,6,10	125	144	0.00185273	0.0406824	0.896,0.865,0.843	0.126,0.754,0.559	0.388
2391	ENSG00000132122	SPATA6	1	-	48869473	48869554	48877135	48877276	48865254	48865316	48917223	48917272	2391	15,14,7	4,2,2	0,5,1	5,14,1	139	75	0.000297218	0.010218	0.669,0.791,0.654	0.0,0.162,0.35	0.534
2390	ENSG00000132122	SPATA6	1	-	48869473	48869554	48877135	48877260	48865022	48865316	48917223	48917272	2390	15,14,7	4,2,2	0,5,1	5,14,1	153	105	0.000472291	0.0144682	0.72,0.828,0.706	0.0,0.197,0.407	0.55
6183	ENSG00000006015	C19orf60	19	+	18701663	18703146	N/A	N/A	18701663	18701743	18702898	18703146	6183	128,76,46	5,9,20	126121155	1,0,1	1214	73	7.96663e-06	0.000136639	0.606,0.337,0.121	0.883,1.0,0.903	-0.574
991	ENSG00000142102	ATHL1	11	+	290677	292095	N/A	N/A	290677	291113	291975	292095	991	66,58,45	15,20,21	30,22,20	1,0,2	933	85	0.00235624	0.0187447	0.286,0.209,0.163	0.732,1.0,0.477	-0.517
6166	ENSG00000161204	ABCF3	3	+	183904294	183904663	N/A	N/A	183904294	183904424	183904583	183904663	6166	8,28,24	2,6,9	35,35,54	3,0,0	218	73	0.00017812	0.00219076	0.573,0.61,0.472	0.796,1.0,1.0	-0.38
2731	ENSG00000204536	CCHCR1	6	-	31124507	31124866	N/A	N/A	31124507	31124613	31124799	31124866	2731	90,86,65	3,14,17	49,71,60	0,2,0	232	60	0.00183431	0.0154471	0.886,0.614,0.497	1.0,0.902,1.0	-0.302
3069	ENSG00000172590	MRPL52	14	+	23299095	23299319	N/A	N/A	23299095	23299149	23299261	23299319	3069	158,157,27	28,11,14	313484489	15,17,39	111	13	0.00366004	0.0266243	0.398,0.626,0.184	0.71,0.769,0.595	-0.289
3257	ENSG00000119509	INVS	9	+	103054607	103055325	N/A	N/A	103054607	103054718	103055228	103055325	3257	250248126	22,29,23	192203202	9,12,0	581	85	0.000597879	0.00612457	0.624,0.556,0.445	0.757,0.712,1.0	-0.281
2859	ENSG00000185324	CDK10	16	+	89759681	89759875	N/A	N/A	89759681	89759734	89759805	89759875	2859	64,70,32	42,33,20	40,53,49	8,9,10	67	24	1.71675e-05	0.000279084	0.353,0.432,0.364	0.642,0.678,0.637	-0.269
3234	ENSG00000160226	C21orf2	21	-	45750345	45751897	N/A	N/A	45750345	45750799	45751725	45751897	3234	231198180	63,17,20	174247280	14,4,15	997	85	0.00348214	0.0256293	0.238,0.498,0.434	0.514,0.84,0.614	-0.266
941	ENSG00000127586	CHTF18	16	+	838930	839360	N/A	N/A	838930	839125	839209	839360	941	1,3,0	19,45,23	3,8,5	4,12,7	154	85	1.26309e-06	2.72987e-05	0.028,0.035,0.0	0.293,0.269,0.283	-0.261
66	ENSG00000110844	PRPF40B	12	+	50036017	50036458	N/A	N/A	50036017	50036155	50036362	50036458	66	85,83,38	37,19,15	104115128	7,19,18	278	85	0.000452403	0.00476489	0.413,0.572,0.436	0.82,0.649,0.685	-0.244
4962	ENSG00000140400	MAN2C1	15	-	75648946	75649243	N/A	N/A	75648946	75649026	75649133	75649243	4962	78,36,12	56,75,42	49,42,38	30,13,33	166	73	0.00311815	0.0234112	0.38,0.174,0.112	0.418,0.587,0.336	-0.225
1336	ENSG00000188878	FBF1	17	-	73910202	73911013	N/A	N/A	73910202	73910379	73910827	73911013	1336	2,8,0	32,15,12	12,10,8	4,9,4	519	85	3.24043e-07	7.97103e-06	0.01,0.08,0.0	0.329,0.154,0.247	-0.213
538	ENSG00000156313	RPGR	X	-	38146346	38147294	N/A	N/A	38146346	38146498	38147113	38147294	538	4,40,20	10,15,4	4,0,10	22,36,25	686	85	4.93447e-08	1.45276e-06	0.047,0.248,0.383	0.022,0.0,0.047	0.203
5182	ENSG00000003756	RBM5	3	+	50137964	50140599	N/A	N/A	50137964	50138038	50140515	50140599	5182	154514481602	55,55,77	507362609	64,37,82	2522	59	9.99201e-16	1.28828e-13	0.397,0.381,0.327	0.156,0.186,0.148	0.205
2470	ENSG00000197070	ARRDC1	9	+	140507347	140507962	N/A	N/A	140507347	140507458	140507911	140507962	2470	138,135,56	15,16,7	70,18,107	17,36,16	483	44	0.000338172	0.00372987	0.456,0.435,0.422	0.273,0.044,0.379	0.206
5767	ENSG00000182944	EWSR1	22	+	29684594	29687588	N/A	N/A	29684594	29684775	29687550	29687588	5767	209920222722	24,31,24	784729872	21,24,25	2792	31	9.24319e-06	0.000157809	0.493,0.42,0.557	0.293,0.252,0.279	0.215
6113	ENSG00000099326	MZF1	19	-	59081710	59082796	N/A	N/A	59081710	59081894	59082360	59082796	6113	48,49,52	20,19,6	21,18,33	20,17,21	537	85	0.00516019	0.0353369	0.275,0.29,0.578	0.143,0.144,0.199	0.219
5191	ENSG00000198089	SFI1	22	+	32014100	32014533	N/A	N/A	32014100	32014212	32014299	32014533	5191	0,6,5	20,13,3	0,0,0	23,15,22	160	85	0.00515626	0.0353369	0.0,0.197,0.47	0.0,0.0,0.0	0.222
5774	ENSG00000137700	SLC37A4	11	-	118898337	118899136	N/A	N/A	118898337	118898582	118898903	118899136	5774	15,16,35	54,22,6	2,0,6	17,42,28	392	85	0.000117898	0.00152054	0.057,0.136,0.558	0.025,0.0,0.044	0.227
3590	ENSG00000213689	TREX1	3	+	48507228	48509041	N/A	N/A	48507228	48507708	48508028	48509041	3590	25,28,51	23,30,9	16,13,9	33,37,40	391	85	0.000139184	0.0017701	0.191,0.169,0.552	0.095,0.071,0.047	0.233
5662	ENSG00000169045	HNRNPH1	5	-	179043126	179044111	N/A	N/A	179043126	179043219	179044021	179044111	5662	263381809	100,116,57	127123259	141,91,190	871	83	1.57604e-05	0.000259596	0.2,0.238,0.575	0.079,0.114,0.115	0.235
1622	ENSG00000175455	CCDC14	3	-	123675201	123675642	N/A	N/A	123675201	123675274	123675586	123675642	1622	154114304	23,19,16	21,38,71	8,13,21	328	30	0.00164847	0.0140491	0.38,0.354,0.635	0.194,0.211,0.236	0.243
741	ENSG00000003509	NDUFAF7	2	+	37468720	37469836	N/A	N/A	37468720	37468934	37469777	37469836	741	123168228	18,16,26	44,54,36	40,38,16	881	52	0	0	0.287,0.383,0.341	0.061,0.077,0.117	0.252
1403	ENSG00000197343	ZNF655	7	+	99159510	99160117	N/A	N/A	99159510	99159596	99159990	99160117	1403	165149199	85,78,21	61,38,54	79,57,88	459	79	1.86402e-05	0.000301713	0.25,0.247,0.62	0.117,0.103,0.096	0.267
1962	ENSG00000268895	A1BG-AS1	19	+	58865079	58866549	N/A	N/A	58865079	58865223	58865734	58866549	1962	416325273	17,36,0	310344454	43,35,84	582	85	0.00112756	0.0103586	0.781,0.569,1.0	0.513,0.589,0.441	0.269
5279	ENSG00000101194	SLC17A9	20	+	61593975	61594721	N/A	N/A	61593975	61594106	61594624	61594721	5279	81,65,76	13,15,7	20,100,68	22,57,19	589	85	0.000201172	0.0024186	0.473,0.385,0.61	0.116,0.202,0.341	0.27
5722	ENSG00000102317	RBM3	X	+	48433948	48434471	N/A	N/A	48433948	48434055	48434202	48434471	5722	83,77,51	4,5,6	22,39,35	12,17,4	218	85	0.00127909	0.0114688	0.89,0.857,0.768	0.417,0.472,0.773	0.284
525	ENSG00000177595	PIDD	11	-	802681	803647	N/A	N/A	802681	802891	803173	803647	525	55,36,6	12,16,1	24,27,37	16,40,36	353	85	0.000278774	0.00321709	0.525,0.351,0.591	0.265,0.14,0.198	0.288
6014	ENSG00000110888	CAPRIN2	12	-	30867892	30869610	N/A	N/A	30867892	30868075	30869441	30869610	6014	168214263	14,13,12	53,30,87	39,25,6	1437	85	2.00299e-05	0.000320051	0.415,0.493,0.565	0.074,0.066,0.462	0.29
2102	ENSG00000136003	ISCU	12	+	108957835	108958168	N/A	N/A	108957835	108957931	108958054	108958168	2102	101,70,94	31,32,67	48,9,74	84,48,77	194	85	1.78793e-06	3.67312e-05	0.588,0.489,0.381	0.2,0.076,0.296	0.295
6449	ENSG00000100823	APEX1	14	+	20923736	20924260	N/A	N/A	20923736	20923932	20924072	20924260	6449	77,50,45	5,4,0	17,13,60	6,6,6	211	85	0.0061856	0.0414479	0.861,0.834,1.0	0.533,0.466,0.801	0.298
2970	ENSG00000176170	SPHK1	17	+	74381531	74382218	N/A	N/A	74381531	74381735	74382065	74382218	2970	50,89,67	42,9,15	110152148	102161274	401	85	0.00017549	0.00216553	0.201,0.677,0.486	0.186,0.167,0.103	0.303
1306	ENSG00000145476	CYP4V2	4	+	187122310	187126456	N/A	N/A	187122310	187122496	187126353	187126456	1306	161198240	6,9,4	51,20,54	9,16,5	3928	85	2.34183e-07	5.95655e-06	0.367,0.323,0.565	0.109,0.026,0.189	0.31
6016	ENSG00000110888	CAPRIN2	12	-	30867892	30869610	N/A	N/A	30867892	30868078	30869441	30869610	6016	168214263	10,7,15	53,30,87	26,4,22	1434	85	2.25351e-08	7.08056e-07	0.499,0.644,0.51	0.108,0.308,0.19	0.349
2228	ENSG00000149476	DAK	11	+	61101020	61102203	N/A	N/A	61101020	61101122	61102091	61102203	2228	112,40,183	2,0,0	87,54,73	4,5,3	1040	85	0.00528383	0.0361175	0.821,1.0,1.0	0.64,0.469,0.665	0.349
927	ENSG00000128596	CCDC136	7	+	128446290	128446912	N/A	N/A	128446290	128446449	128446741	128446912	927	19,23,54	7,46,3	7,16,10	33,27,30	363	85	0.00233523	0.0186569	0.389,0.105,0.808	0.047,0.122,0.072	0.354
5257	ENSG00000137504	CREBZF	11	-	85371378	85372793	N/A	N/A	85371378	85371641	85372680	85372793	5257	79197504	4,3,0	60,93,134	6,18,6	1110	85	0.000328406	0.00364365	0.602,0.834,1.0	0.434,0.283,0.631	0.363
3740	ENSG00000223705	NSUN5P1	7	+	75044869	75045469	N/A	N/A	75044869	75045048	75045258	75045469	3740	97,28,134	19,26,0	25,28,28	23,21,40	281	85	0.00263431	0.0205674	0.607,0.246,1.0	0.247,0.287,0.175	0.381
2812	ENSG00000132640	BTBD3	20	+	11898425	11899249	N/A	N/A	11898425	11898659	11898981	11899249	2812	48,42,66	19,12,4	16,10,14	19,19,20	393	85	2.85481e-05	0.000437998	0.353,0.431,0.781	0.154,0.102,0.131	0.393
6594	ENSG00000111011	RSRC2	12	-	123003385	123005975	N/A	N/A	123003385	123003576	123005842	123005975	6594	305152261	3,0,0	60112134	1,7,4	2337	85	0.00283608	0.0218191	0.787,1.0,1.0	0.686,0.368,0.549	0.395
3269	ENSG00000100099	HPS4	22	-	26862191	26864589	N/A	N/A	26862191	26862228	26864516	26864589	3269	79,84,137	4,2,0	17,11,40	3,3,11	2285	11	0.00356275	0.0261199	0.087,0.168,1.0	0.027,0.017,0.017	0.398
3948	ENSG00000173209	AHSA2	2	+	61412636	61413632	N/A	N/A	61412636	61412753	61413580	61413632	3948	197222399	15,22,0	80,21,118	12,13,22	858	45	0.00314244	0.0234992	0.408,0.346,1.0	0.259,0.078,0.22	0.399
2896	ENSG00000020577	SAMD4A	14	+	55251057	55251338	N/A	N/A	55251057	55251165	55251254	55251338	2896	70,36,8	20,3,8	9,11,9	11,39,18	156	77	0.000198803	0.00240601	0.633,0.856,0.33	0.288,0.122,0.198	0.404
6518	ENSG00000174093	RP11-1407O15.2	17	-	36361696	36365176	N/A	N/A	36361696	36361804	36365054	36365176	6518	97,81,229	7,17,0	24,38,46	27,33,13	3321	85	0.000620544	0.00630493	0.262,0.109,1.0	0.022,0.029,0.083	0.412
4813	ENSG00000196199	MPHOSPH8	13	+	20244979	20245429	N/A	N/A	20244979	20245104	20245345	20245429	4813	36,56,49	4,5,1	31,13,27	8,5,23	304	77	9.23175e-05	0.0012197	0.695,0.739,0.925	0.495,0.397,0.229	0.413
9	ENSG00000135749	PCNXL2	1	-	233119881	233122286	N/A	N/A	233119881	233120223	233121837	233122286	9	234131110	19,13,0	142101150	25,43,42	1685	85	0.00486643	0.0336332	0.383,0.337,1.0	0.223,0.106,0.153	0.413
2864	ENSG00000185621	LMLN	3	+	197702899	197703586	N/A	N/A	197702899	197702982	197703468	197703586	2864	16,0,15	6,13,0	0,0,0	14,7,19	548	76	0.00196792	0.0163228	0.27,0.0,1.0	0.0,0.0,0.0	0.423
1903	ENSG00000115556	PLCD4	2	+	219492751	219494386	N/A	N/A	219492751	219492953	219494241	219494386	1903	22,9,20	5,3,0	3,0,1	4,4,7	1359	85	0.00695348	0.0460406	0.216,0.158,1.0	0.045,0.0,0.009	0.44
2106	ENSG00000163479	SSR2	1	-	155981600	155982356	N/A	N/A	155981600	155981678	155982175	155982356	2106	43,54,74	4,1,0	31,20,30	17,1,14	554	71	0.00364192	0.0265441	0.579,0.874,1.0	0.189,0.719,0.215	0.443
2469	ENSG00000197070	ARRDC1	9	+	140507347	140507962	N/A	N/A	140507347	140507458	140507864	140507962	2469	137,135,56	1,2,0	69,18,103	2,12,20	477	85	0.000324302	0.00362532	0.961,0.923,1.0	0.86,0.211,0.479	0.445
6004	ENSG00000113240	CLK4	5	-	178044344	178045779	N/A	N/A	178044344	178044435	178045556	178045779	6004	74121103	25,8,0	19,6,47	29,52,42	1191	84	4.41233e-06	8.46037e-05	0.173,0.516,1.0	0.044,0.008,0.073	0.521
5626	ENSG00000169718	DUS1L	17	-	80016216	80016694	N/A	N/A	80016216	80016284	80016656	80016694	5626	115136164	0,2,0	85,82,182	6,7,4	365	7	0.0072805	0.0475075	1.0,0.566,1.0	0.214,0.183,0.466	0.568
